# Supplementary material for: Crystal structure of 2,3,5,6-tetra­bromo­tereph­thalo­­nitrile
Source: Acta Crystallogr E Crystallogr Commun. 2019 Apr 25;75(Pt 5):703–6. doi: 10.1107/S2056989019005486 (PMC6505603; doi:10.1107/S2056989019005486)
Supplement: Supplementary file 1 [file e-75-00703-sup1.cif]

##############################################################################
#                                                                            #
# This CIF contains the data in a paper accepted for publication in          #
# Acta Crystallographica Section E. It conforms to the requirements of       #
# Notes for Authors for Acta Crystallographica Section E, and has been       #
# peer reviewed under the auspices of the IUCr Commission on Journals.       #
#                                                                            #
# Full details of the Crystallographic Information File format               #
# are given in the paper "The Crystallographic Information File (CIF):       #
# a New Standard Archive File for Crystallography" by S. R. Hall, F. H.      #
# Allen and I. D. Brown [Acta Cryst. (1991), A47, 655-685].                  #
#                                                                            #
# The current version of the core CIF dictionary is obtainable from          #
# ftp://ftp.iucr.org/pub/cif_core.dic.                                       #
#                                                                            #
# Software is freely available for graphical display of the structure(s)     #
# in this CIF. For information consult the CIF software page                 #
# http://www.iucr.org/resources/cif/software.                                #
#                                                                            #
# This file may be used for bona fide research purposes within the           #
# scientific community so long as proper attribution is given to the journal # 
# article from which it was obtained.                                        #
#                                                                            #
##############################################################################
data_I
_audit_creation_method     'SHELXL-2018/3'
_journal_date_recd_electronic     2019-03-18
_journal_date_accepted     2019-04-22
_journal_name_full     'Acta Crystallographica, Section E'
_journal_year     2019
_journal_volume     75
_journal_issue      1
_journal_page_first     0
_journal_page_last     0
_journal_paper_category     GI
_journal_paper_doi     10.1107/S2056989019005486
_journal_coeditor_code     HB7811
_publ_contact_author_name     'Wayland E. Noland'
_publ_contact_author_address
;
Department of Chemistry
University of Minnesota
207 Pleasant St SE
Minneapolis, MN 55455
;
_publ_contact_author_email
;
nolan001@umn.edu
;
_publ_contact_author_fax     '612-626-7541'
_publ_contact_author_phone     '612-624-4052'
_publ_section_title
;
Crystal structure of 2,3,5,6-tetrabromoterephthalodinitrile
;
_publ_section_title_footnote     .
loop_
    _publ_author_name
    _publ_author_footnote
    _publ_author_address
    'Noland, Wayland E.' .
;
Department of Chemistry
University of Minnesota
207 Pleasant St SE
Minneapolis, MN 55455
USA
;
    'Schneerer, Andrew K.' .
;
Department of Chemistry
University of Minnesota
207 Pleasant St SE
Minneapolis, MN 55455
USA
;
    'Raberge, Emilie J.' .
;
Department of Chemistry
University of Minnesota
207 Pleasant St SE
Minneapolis, MN 55455
USA
;
    'Tritch, Kenneth J.' .
;
Department of Chemistry
University of Minnesota
207 Pleasant St SE
Minneapolis, MN 55455
USA
;
_publ_section_synopsis
;
The title compound  is the first bromo analog in a study of cyano--halo (C\\tb
N...<i>X</i>) non-bonded contacts in crystals of halogenated dicyanobenzenes.
Each Br atom accepts one C\\tb N...Br non-bonded contact, and each N atom is
bisected by two, forming a nearly planar sheet structure.
;
_chemical_name_systematic
;
2,3,5,6-Tetrabromoterephthalonitrile
;
_chemical_name_common     BR4TN
_chemical_formula_moiety     'C8 Br4 N2'
_chemical_formula_sum     'C8 Br4 N2'
_chemical_formula_iupac     'C8 Br4 N2'
_chemical_formula_weight     443.74
_chemical_melting_point     603
_space_group_crystal_system     monoclinic
_space_group_name_H-M_alt     'C 2/m'
_space_group_name_Hall     '-C 2y'
loop_
    _space_group_symop_operation_xyz
    'x, y, z'
    '-x, y, -z'
    'x+1/2, y+1/2, z'
    '-x+1/2, y+1/2, -z'
    '-x, -y, -z'
    'x, -y, z'
    '-x+1/2, -y+1/2, -z'
    'x+1/2, -y+1/2, z'
_cell_length_a     7.8500(6)
_cell_length_b     9.8330(8)
_cell_length_c     6.7540(6)
_cell_angle_alpha     90
_cell_angle_beta     90.202(4)
_cell_angle_gamma     90
_cell_volume     521.33(7)
_cell_formula_units_Z     2
_cell_measurement_reflns_used     2993
_cell_measurement_theta_min     3.02
_cell_measurement_theta_max     30.42
_cell_measurement_temperature     100(2)
_exptl_crystal_description     'prism'
_exptl_crystal_colour     'colourless'
_exptl_crystal_size_max     0.150
_exptl_crystal_size_mid     0.060
_exptl_crystal_size_min     0.030
_exptl_crystal_density_diffrn     2.827
_exptl_crystal_density_meas     ?
_exptl_crystal_density_method     ?
_exptl_crystal_F_000     404
_exptl_absorpt_coefficient_mu     15.396
_exptl_absorpt_correction_type     multi-scan
_exptl_absorpt_process_details
;
(SADABS; Sheldrick, 1996)
;
_exptl_absorpt_correction_T_min     0.2534
_exptl_absorpt_correction_T_max     0.4935
_diffrn_ambient_temperature     100(2)
_diffrn_source     micro-focus
_diffrn_radiation_type     MoK\a
_diffrn_radiation_wavelength     0.71073
_diffrn_measurement_device_type     'Bruker VENTURE PHOTON-II area detector'
_diffrn_measurement_method     '\f and \w scans'
_diffrn_detector_area_resol_mean     ?
_diffrn_reflns_number     3324
_diffrn_reflns_av_R_equivalents     0.0626
_diffrn_reflns_av_unetI/netI     0.0578
_diffrn_reflns_theta_min     3.016
_diffrn_reflns_theta_max     30.560
_diffrn_reflns_theta_full     25.242
_diffrn_measured_fraction_theta_max     0.995
_diffrn_measured_fraction_theta_full     0.996
_diffrn_reflns_limit_h_min     -11
_diffrn_reflns_limit_h_max     9
_diffrn_reflns_limit_k_min     -13
_diffrn_reflns_limit_k_max     14
_diffrn_reflns_limit_l_min     -9
_diffrn_reflns_limit_l_max     9
_refine_special_details     ?
_reflns_number_total     837
_reflns_number_gt     741
_reflns_threshold_expression     'I > 2\s(I)'
_refine_ls_structure_factor_coef     Fsqd
_refine_ls_matrix_type     full
_refine_ls_R_factor_all     0.0324
_refine_ls_R_factor_gt     0.0286
_refine_ls_wR_factor_gt     0.0705
_refine_ls_wR_factor_ref     0.0723
_refine_ls_goodness_of_fit_ref     1.042
_refine_ls_restrained_S_all     1.042
_refine_ls_number_reflns     837
_refine_ls_number_parameters     38
_refine_ls_number_restraints     0
_refine_ls_hydrogen_treatment     undef
_refine_ls_weighting_scheme     calc
_refine_ls_weighting_details
              'w=1/[\s^2^(Fo^2^)+(0.0175P)^2^+0.7909P] where P=(Fo^2^+2Fc^2^)/3'
_atom_sites_solution_hydrogens     .
_atom_sites_solution_primary     dual
_atom_sites_solution_secondary     ?
_refine_ls_shift/su_max     0.000
_refine_ls_shift/su_mean     0.000
_refine_diff_density_max     1.085
_refine_diff_density_min     -1.008
_refine_ls_extinction_method
;
SHELXL2018/3 (Sheldrick 2015b)
;
_refine_ls_extinction_coef     0.0029(10)
_refine_ls_extinction_expression
                                  'Fc^*^=kFc[1+0.001xFc^2^\l^3^/sin(2\q)]^-1/4^'
loop_
    _atom_type_symbol
    _atom_type_description
    _atom_type_scat_dispersion_real
    _atom_type_scat_dispersion_imag
    _atom_type_scat_source
    'C' 'C' 0.0033 0.0016
                         'International Tables Vol C Tables 4.2.6.8 and 6.1.1.4'
    'Br' 'Br' -0.2901 2.4595
                         'International Tables Vol C Tables 4.2.6.8 and 6.1.1.4'
    'N' 'N' 0.0061 0.0033
                         'International Tables Vol C Tables 4.2.6.8 and 6.1.1.4'
_computing_data_collection
;
APEX2 (Bruker, 2012)
;
_computing_cell_refinement
;
SAINT (Bruker, 2012)
;
_computing_data_reduction
;
SAINT (Bruker, 2012)
;
_computing_structure_solution
;
<i>SHELXT2014/5</i> (Sheldrick, 2015a)
;
_computing_structure_refinement
;
<i>SHELXL2018/3</i> (Sheldrick, 2015b)
;
_computing_molecular_graphics
;
Mercury (Macrae <i>et al.</i>, 2008)
;
_computing_publication_material
;
publCIF (Westrip, 2010)
;
loop_
    _atom_site_type_symbol
    _atom_site_label
    _atom_site_fract_x
    _atom_site_fract_y
    _atom_site_fract_z
    _atom_site_U_iso_or_equiv
    _atom_site_adp_type
    _atom_site_calc_flag
    _atom_site_occupancy
    _atom_site_disorder_assembly
    _atom_site_disorder_group
    Br Br1 0.40138(3) 0.78605(3) 0.77786(4) 0.01672(15) Uani d 1 . .
    N N1 0.2553(5) 0.500000 0.4857(5) 0.0219(7) Uani d 1 . .
    C C1 0.3260(5) 0.500000 0.6333(6) 0.0158(7) Uani d 1 . .
    C C2 0.4158(5) 0.500000 0.8209(6) 0.0148(7) Uani d 1 . .
    C C3 0.4576(3) 0.6237(3) 0.9090(4) 0.0142(5) Uani d 1 . .
loop_
    _atom_site_aniso_label
    _atom_site_aniso_U_11
    _atom_site_aniso_U_22
    _atom_site_aniso_U_33
    _atom_site_aniso_U_12
    _atom_site_aniso_U_13
    _atom_site_aniso_U_23
    Br1 0.0186(2) 0.0174(2) 0.0142(2) 0.00120(9) 0.00004(12) 0.00249(9)
    N1 0.0253(19) 0.0198(18) 0.0204(19) 0.000 -0.0045(15) 0.000
    C1 0.0190(19) 0.0140(19) 0.0144(18) 0.000 0.0032(14) 0.000
    C2 0.0125(17) 0.021(2) 0.0113(16) 0.000 0.0035(13) 0.000
    C3 0.0138(12) 0.0151(14) 0.0136(13) 0.0007(9) 0.0026(10) 0.0018(10)
_geom_special_details
;
 All esds (except the esd in the dihedral angle between two l.s. planes)
 are estimated using the full covariance matrix.  The cell esds are taken
 into account individually in the estimation of esds in distances, angles
 and torsion angles; correlations between esds in cell parameters are only
 used when they are defined by crystal symmetry.  An approximate (isotropic)
 treatment of cell esds is used for estimating esds involving l.s. planes.
;
loop_
    _geom_bond_atom_site_label_1
    _geom_bond_atom_site_label_2
    _geom_bond_site_symmetry_2
    _geom_bond_distance
    _geom_bond_publ_flag
    Br1 C3 . 1.878(3) ?
    N1 C1 . 1.139(5) ?
    C1 C2 . 1.448(5) ?
    C2 C3 . 1.393(3) ?
    C2 C3 6_565 1.393(3) ?
    C3 C3 2_657 1.395(5) ?
loop_
    _geom_angle_atom_site_label_1
    _geom_angle_atom_site_label_2
    _geom_angle_atom_site_label_3
    _geom_angle_site_symmetry_1
    _geom_angle_site_symmetry_3
    _geom_angle
    _geom_angle_publ_flag
    N1 C1 C2 . . 180.0(4) ?
    C3 C2 C3 . 6_565 121.7(3) ?
    C3 C2 C1 . . 119.17(17) ?
    C3 C2 C1 6_565 . 119.17(17) ?
    C2 C3 C3 . 2_657 119.17(17) ?
    C2 C3 Br1 . . 119.1(2) ?
    C3 C3 Br1 2_657 . 121.75(8) ?
loop_
    _geom_torsion_atom_site_label_1
    _geom_torsion_atom_site_label_2
    _geom_torsion_atom_site_label_3
    _geom_torsion_atom_site_label_4
    _geom_torsion_site_symmetry_1
    _geom_torsion_site_symmetry_2
    _geom_torsion_site_symmetry_3
    _geom_torsion_site_symmetry_4
    _geom_torsion
    _geom_torsion_publ_flag
    C3 C2 C3 C3 6_565 . . 2_657 -0.5(6) ?
    C1 C2 C3 C3 . . . 2_657 179.2(3) ?
    C3 C2 C3 Br1 6_565 . . . 178.56(19) ?
    C1 C2 C3 Br1 . . . . -1.7(4) ?
_shelx_space_group_comment
;
The symmetry employed for this shelxl refinement is uniquely defined
by the following loop, which should always be used as a source of
symmetry information in preference to the above space-group names.
They are only intended as comments.
;
_shelx_estimated_absorpt_T_min     0.206
_shelx_estimated_absorpt_T_max     0.655
_shelx_hkl_file
;
   2   0   0  177.92   15.26
  -2   0   0  161.56   15.43
  -2   0   0  176.34   15.27
  -4   0   0  381.15   33.14
   4   0   0  406.27   33.13
  -4   0   0  339.61   33.37
  -4   0   0  364.82   33.49
   6   0   0  413.37   35.34
  -6   0   0  381.21   35.91
  -8   0   0    7.03    1.04
  -8   0   0    7.19    1.99
   8   0   0    8.85    0.98
 -10   0   0   99.15    9.18
 -10   0   0  106.29   10.51
   1  -1   0    2.69    0.43
  -1  -1   0    4.12    0.51
  -1  -1   0    4.00    0.57
   1   1   0    3.34    0.39
  -1   1   0    3.56    0.44
   1   1   0    3.74    0.54
   1   1   0    3.31    0.54
  -3  -1   0    2.36    0.65
  -3  -1   0    3.04    0.74
  -3  -1   0    3.37    0.48
   3  -1   0    3.39    0.67
   3  -1   0    2.79    0.33
  -3   1   0    2.55    0.62
   3   1   0    2.64    0.43
   3   1   0    3.39    0.71
  -3   1   0    2.77    0.34
   5  -1   0   38.98    3.21
  -5  -1   0   35.84    3.78
  -5  -1   0   26.20    3.50
  -5   1   0   33.16    3.22
   5   1   0   36.63    3.27
  -5   1   0   39.42    3.96
  -7  -1   0    0.63    1.08
  -7  -1   0   -0.27    0.40
   7   1   0    0.24    0.34
  -7   1   0    0.57    0.42
  -7   1   0   -1.46    0.82
  -9  -1   0   10.44    1.38
  -9  -1   0    8.50    2.41
  -9   1   0   13.38    2.58
 -11  -1   0    2.70    2.22
 -11   1   0   -0.88    1.99
   0  -2   0  759.41   62.79
   0   2   0  706.76   62.82
   0   2   0  640.13   62.58
  -2  -2   0  182.62   15.88
  -2  -2   0  186.90   15.72
  -2  -2   0  164.28   15.83
  -2   2   0  175.33   15.75
   2   2   0  161.96   15.86
  -2   2   0  186.15   15.71
  -4  -2   0  374.83   33.99
  -4  -2   0  394.36   33.67
  -4  -2   0  341.34   33.91
  -4   2   0  391.22   33.56
   4   2   0  368.43   33.65
  -4   2   0  378.53   33.88
   4   2   0  404.42   34.04
  -6  -2   0  207.51   19.34
  -6  -2   0  211.79   18.79
  -6   2   0  212.50   19.22
  -6   2   0  213.83   18.67
   6   2   0  204.27   18.76
  -8  -2   0   13.82    1.61
  -8  -2   0   11.09    2.87
  -8   2   0   14.34    1.40
   8   2   0   11.75    1.49
  -8   2   0   13.78    2.48
 -10  -2   0   97.21   10.24
 -10  -2   0   98.73    9.06
 -10   2   0   98.72   10.11
   1  -3   0  386.28   31.11
  -1  -3   0  378.15   31.22
  -1  -3   0  340.25   31.07
  -1   3   0  353.61   31.05
   1   3   0  326.31   31.08
  -1   3   0  344.29   31.09
   1   3   0  323.58   31.19
  -3  -3   0   78.04    7.33
  -3  -3   0   81.57    7.10
  -3  -3   0   72.47    7.27
  -3   3   0   79.90    7.15
   3   3   0   74.57    7.35
   3   3   0   77.39    7.09
  -3   3   0   80.90    7.09
  -5  -3   0  223.60   19.72
  -5  -3   0  192.51   19.59
  -5  -3   0  225.63   19.30
   5   3   0  209.56   19.27
  -5   3   0  212.47   19.51
  -5   3   0  222.73   19.13
   5   3   0  220.67   19.75
  -7  -3   0   21.91    2.25
  -7  -3   0   20.29    2.90
  -7   3   0   19.75    2.76
  -7   3   0   21.89    2.01
   7   3   0   19.64    2.17
  -9  -3   0   39.58    4.00
  -9  -3   0   39.49    5.03
  -9   3   0   41.92    4.75
   0   4   0  547.81   48.09
   0   4   0  535.39   48.00
   2  -4   0    0.29    0.25
  -2  -4   0    0.61    0.46
  -2  -4   0    0.55    0.43
  -2  -4   0   -0.03    0.34
   2  -4   0    0.62    0.33
   2   4   0    0.83    0.35
  -2   4   0    0.73    0.24
  -2   4   0    0.05    0.25
   2   4   0   -0.08    0.51
  -2   4   0    0.63    0.34
  -4  -4   0  179.61   14.75
  -4  -4   0  155.23   14.98
  -4  -4   0  156.18   15.01
  -4   4   0  168.16   14.74
   4   4   0  153.54   14.72
  -4   4   0  178.05   14.81
   4   4   0  152.08   15.06
  -6  -4   0  119.87   10.39
  -6  -4   0  108.81   10.84
   6   4   0  112.21   10.93
  -6   4   0  114.95   10.44
   6   4   0  100.39   10.33
  -6   4   0  117.13   10.17
  -6   4   0  122.68   10.66
  -8  -4   0    8.76    1.31
  -8  -4   0    6.75    2.03
  -8   4   0    9.98    1.91
  -8   4   0    7.65    0.83
  -8   4   0    8.95    1.57
 -10  -4   0   49.33    4.81
 -10   4   0   44.47    5.09
 -10   4   0   51.46    5.49
  -1  -5   0  465.76   40.85
   1   5   0  433.01   41.01
  -1   5   0  472.25   40.92
  -1   5   0  475.98   40.83
   1   5   0  451.82   40.86
  -3  -5   0   10.85    1.62
  -3  -5   0   12.79    1.86
  -3   5   0   14.28    1.37
   3   5   0   11.36    1.93
  -3   5   0   13.53    1.37
  -3   5   0   13.44    1.47
  -5  -5   0  311.70   28.52
  -5  -5   0  326.19   28.19
  -5   5   0  332.21   28.25
  -5   5   0  344.90   28.04
  -5   5   0  289.88   27.96
  -5   5   0  319.54   28.20
   5   5   0  279.01   28.58
  -7  -5   0   26.67    3.30
  -7  -5   0   26.08    2.68
  -7   5   0   21.19    2.65
  -7   5   0   24.89    2.34
  -7   5   0   24.11    2.31
  -7   5   0   25.18    2.93
  -9  -5   0   55.90    5.30
  -9  -5   0   54.89    6.18
  -9   5   0   53.49    5.74
  -9   5   0   51.55    5.45
   0  -6   0    3.64    0.33
   0  -6   0    3.07    0.79
   0  -6   0    2.49    0.33
   0   6   0    2.17    0.60
   0   6   0    2.29    0.74
   2  -6   0   12.63    1.44
  -2  -6   0   14.91    1.70
  -2  -6   0   12.99    1.45
   2   6   0    8.86    1.75
   2   6   0   12.09    1.41
  -2   6   0   12.20    1.33
  -2   6   0   10.91    1.44
  -4  -6   0   17.45    1.76
  -4  -6   0   12.69    1.83
  -4   6   0   15.11    1.55
  -4   6   0   15.51    1.72
   4   6   0   11.05    2.15
  -6  -6   0    4.84    1.04
  -6  -6   0    3.58    1.33
  -6   6   0    3.92    0.57
   6   6   0    4.34    1.52
  -6   6   0    3.77    0.70
  -6   6   0    5.00    1.07
  -6   6   0    3.75    0.97
  -8  -6   0    1.16    0.87
  -8  -6   0    1.19    1.34
  -8   6   0    1.17    0.35
  -8   6   0    1.87    0.93
  -8   6   0    1.66    1.05
 -10  -6   0    4.78    1.96
 -10   6   0    2.09    1.46
 -10   6   0    3.03    1.54
  -1  -7   0  436.80   42.12
  -1  -7   0  513.61   42.29
   1   7   0  448.35   42.48
  -1   7   0  472.27   42.38
   1   7   0  493.84   42.48
  -1   7   0  488.71   42.26
  -3  -7   0   33.79    3.58
  -3  -7   0   40.96    3.59
   3   7   0   28.87    3.83
  -3   7   0   37.96    3.59
  -5  -7   0  259.54   25.94
  -5  -7   0  302.78   25.77
  -5   7   0  320.74   25.63
  -5   7   0  282.55   25.76
  -5   7   0  299.76   25.61
   5   7   0  245.62   26.16
  -7  -7   0   30.27    3.85
  -7   7   0   32.49    3.00
  -7   7   0   31.68    3.41
   7   7   0   27.29    4.28
  -7   7   0   30.47    3.09
  -7   7   0   36.26    3.45
  -9  -7   0   42.96    5.19
  -9  -7   0   39.38    4.41
  -9   7   0   46.03    4.65
   0   8   0    0.44    0.68
  -2  -8   0    3.69    0.85
  -2  -8   0    1.59    0.87
  -2   8   0    0.87    0.72
   2   8   0    3.42    1.14
  -4  -8   0   15.65    2.10
  -4  -8   0   15.00    1.97
  -4   8   0   16.44    1.98
  -4   8   0   17.58    1.81
  -4   8   0   16.42    1.53
   4   8   0   11.41    2.43
  -6  -8   0    3.89    1.21
  -6  -8   0    6.98    1.59
   6   8   0    3.83    1.70
  -6   8   0    6.35    0.99
  -6   8   0    4.65    0.71
  -6   8   0    3.76    1.34
  -6   8   0    5.22    0.89
  -8  -8   0    2.91    1.07
  -8  -8   0    1.26    1.49
  -8   8   0    1.00    0.89
   8   8   0   -0.23    1.51
  -8   8   0    0.98    0.95
  -1  -9   0  143.56   11.08
  -1   9   0  111.82   11.52
   1   9   0  105.15   11.60
  -3  -9   0   20.30    2.35
  -3  -9   0   20.04    2.25
   3   9   0   18.30    2.95
  -3   9   0   19.45    2.36
  -5  -9   0  163.82   13.89
  -5  -9   0  154.87   13.99
   5   9   0  137.50   14.38
  -5   9   0  142.63   13.43
  -5   9   0  157.80   13.93
  -7  -9   0    9.55    1.94
  -7  -9   0    7.43    1.53
  -7   9   0    6.96    1.14
  -7   9   0    5.87    0.89
   7   9   0    7.42    2.08
  -7   9   0    9.91    1.67
   0  10   0  151.32   14.11
  -2 -10   0    7.13    1.05
  -2 -10   0    9.93    1.06
   2  10   0    7.33    1.65
  -2  10   0    6.58    1.47
  -4 -10   0   48.39    4.37
  -4  10   0   41.16    4.40
   4  10   0   33.86    4.74
  -6 -10   0   44.33    4.70
  -6  10   0   42.09    4.56
   6  10   0   45.32    5.30
  -1  11   0   39.49    4.27
   1  11   0   37.89    4.35
  -3 -11   0   13.76    1.68
   3  11   0   12.61    2.47
  -3  11   0   14.15    2.18
  -5 -11   0   53.69    4.84
   5  11   0   36.52    5.23
  -5  11   0   43.71    4.80
   7  11   0    1.50    1.74
   0  12   0   98.67    9.65
  -2  12   0   22.15    2.99
   2  12   0   25.05    3.25
  -4 -12   0   54.14    4.76
  -4  12   0   46.01    5.13
   4  12   0   37.42    5.41
  -1  13   0    2.60    1.35
   1  13   0    3.06    1.66
   3  13   0    0.81    1.26
  -3  13   0   -0.16    1.24
   0  14   0   82.14    8.39
 -10   0   1   -1.36    1.57
  -8   0   1  223.49   20.78
   6   0  -1  190.17   16.27
  -6   0   1  183.73   16.28
  -6   0   1  172.98   16.83
   4   0  -1  208.04   18.81
  -4   0   1  220.15   18.82
  -4   0   1  208.05   19.16
   0   0   1   66.43    6.07
   0   0  -1   68.54    6.11
   0   0   1   68.25    6.15
   0   0  -1   70.16    6.09
   2   0   1  870.66   74.01
   2   0   1  781.78   73.86
  -2   0  -1  758.37   73.86
  -2   0  -1  913.08   74.20
   4   0   1  558.75   44.73
  -4   0  -1  495.09   45.14
  -4   0  -1  457.84   44.90
   6   0   1   51.28    4.18
  -6   0  -1   46.97    4.20
  -6   0  -1   35.04    4.40
  -6   0  -1   43.30    4.78
  -8   0  -1  201.08   19.11
  -8   0  -1  197.22   18.39
   8   0   1  209.55   18.19
 -10   0  -1    7.28    1.20
 -10   0  -1   10.79    2.78
 -11  -1   1    0.65    2.03
 -11   1   1    4.55    2.31
  -9  -1   1    0.41    1.41
  -9   1   1    2.67    1.52
   9   1  -1   -0.13    0.40
  -7  -1   1   19.36    2.71
  -7   1   1   20.18    2.65
   7   1  -1   18.86    1.88
  -5  -1   1    0.28    0.68
   5  -1  -1    0.25    0.42
  -5  -1   1    0.62    0.54
  -5  -1   1    0.60    0.30
   5   1  -1    0.26    0.25
  -5   1   1    0.58    0.64
   5   1  -1   -0.55    0.29
   3  -1  -1    0.15    0.27
  -3  -1   1    0.62    0.23
  -3  -1   1    1.06    0.47
  -3  -1   1    0.98    0.50
   3   1  -1    0.27    0.40
   3   1  -1    0.34    0.20
  -3   1   1    0.74    0.43
  -1  -1   1    1.51    0.48
   1  -1  -1    2.49    0.38
   1  -1  -1    2.00    0.25
  -1  -1   1    2.48    0.40
   1   1  -1    2.10    0.38
  -1   1   1    1.97    0.23
   1   1  -1    1.93    0.51
  -1   1   1    2.52    0.39
  -1  -1  -1   10.55    1.17
  -1  -1  -1   13.72    1.24
   1   1   1   12.12    1.27
   1   1   1   11.92    1.17
  -1   1  -1   13.50    1.13
  -1   1  -1   11.74    1.15
   3  -1   1   53.10    4.70
  -3  -1  -1   47.21    4.88
  -3  -1  -1   50.50    4.73
   3   1   1   52.92    4.73
  -3   1  -1   50.81    4.69
   3   1   1   59.18    4.98
  -5  -1  -1    1.35    0.90
  -5  -1  -1    0.09    0.31
  -5  -1  -1   -0.10    0.45
   5  -1   1    0.22    0.24
  -5   1  -1   -0.15    0.25
   5   1   1    0.66    0.30
  -5   1  -1   -0.13    0.76
  -7  -1  -1   26.49    3.42
  -7   1  -1   28.26    3.35
   7   1   1   24.93    2.59
  -7   1  -1   24.62    2.52
  -9  -1  -1    6.58    1.12
  -9  -1  -1    6.31    2.11
  -9   1  -1    4.32    1.88
 -11  -1  -1    1.50    2.00
 -11   1  -1   -0.54    1.70
 -10  -2   1    0.69    1.72
 -10   2   1    1.68    1.67
  -8  -2   1  127.31   12.85
  -8   2   1  137.37   12.74
   8   2  -1  135.43   12.04
  -6  -2   1  172.64   14.43
  -6  -2   1  156.88   14.93
  -6   2   1  169.24   14.85
   6   2  -1  146.18   14.39
   4  -2  -1  126.09   13.09
  -4  -2   1  137.22   13.22
  -4  -2   1  161.02   13.26
   4   2  -1  152.93   12.91
   2  -2  -1  509.42   40.99
  -2  -2   1  451.96   41.09
   2   2  -1  432.77   41.00
   2   2  -1  451.34   41.11
   0  -2  -1  107.34   10.29
   0  -2   1  115.59   10.33
   0  -2  -1  101.98   10.27
   0  -2  -1  128.97   10.32
   0  -2   1  121.32   10.26
   0   2  -1  111.33   10.35
   0   2  -1  125.24   10.26
   0   2   1  120.01   10.32
   0   2   1  106.02   10.28
  -2  -2  -1  834.72   67.38
   2   2   1  684.42   67.21
  -4  -2  -1  230.20   21.47
  -4  -2  -1  224.07   21.62
  -4  -2  -1  234.95   21.25
  -4   2  -1  236.20   21.53
   4   2   1  245.23   21.55
  -4   2  -1  255.08   21.22
   4   2   1  240.96   21.25
  -6  -2  -1   48.84    5.27
  -6  -2  -1   40.45    4.94
  -6   2  -1   52.15    5.22
  -6   2  -1   55.72    4.62
  -8  -2  -1  199.94   18.08
  -8  -2  -1  183.93   17.12
  -8   2  -1  188.98   17.03
  -8   2  -1  190.37   17.84
 -10  -2  -1    1.93    1.59
 -10  -2  -1    0.59    0.80
 -10   2  -1    1.43    1.61
 -10   2  -1    1.10    0.66
  -9  -3   1   17.38    3.15
   9   3  -1   18.72    2.08
  -9   3   1   16.88    2.83
  -7  -3   1  123.72   11.64
  -7   3   1  119.35   11.42
  -5  -3   1   16.06    2.53
  -5  -3   1   16.92    2.24
  -5  -3   1   19.95    1.87
   5   3  -1   14.00    2.03
   5   3  -1   19.54    1.83
  -3  -3   1  254.25   23.94
  -3  -3   1  294.66   23.69
   3  -3  -1  231.21   23.73
  -3  -3   1  276.16   23.86
  -3   3   1  281.42   23.73
   3   3  -1  244.34   23.96
  -3   3   1  271.07   23.57
   3   3  -1  271.52   23.67
   1  -3  -1  246.38   19.92
   1  -3  -1  206.98   19.83
  -1  -3   1  241.43   19.88
  -1  -3   1  224.84   20.02
   1  -3  -1  259.11   19.86
   1   3  -1  189.78   19.87
   1   3  -1  226.78   19.88
   1   3  -1  195.62   20.02
  -1   3   1  218.75   19.85
  -1   3   1  224.11   19.97
  -1   3   1  222.70   19.84
  -1  -3  -1  192.74   16.58
   1  -3   1  219.37   16.56
  -1   3  -1  165.37   16.45
  -1   3  -1  192.26   16.56
   1   3   1  174.31   16.55
   1   3   1  171.18   16.62
  -3  -3  -1  371.34   29.40
  -3  -3  -1  327.35   29.15
   3   3   1  332.39   29.16
   3   3   1  307.50   29.34
  -3   3  -1  302.95   29.24
  -5  -3  -1   14.17    2.23
  -5  -3  -1   15.72    2.14
  -5   3  -1   12.93    1.86
   5   3   1   16.94    2.06
  -5   3  -1   14.47    1.43
  -7  -3  -1   82.40    8.03
  -7  -3  -1   82.36    8.74
  -7   3  -1   90.06    8.55
  -7   3  -1   91.87    7.91
  -9  -3  -1   62.37    6.26
  -9  -3  -1   60.31    7.19
  -9   3  -1   69.87    6.11
  -9   3  -1   68.85    7.02
 -10   4   1    1.80    1.72
 -10   4   1    2.28    1.39
  -8  -4   1   76.78    7.85
  -8   4   1   75.57    7.52
  -6  -4   1   87.42    7.45
  -6  -4   1   75.59    7.85
  -6   4   1   78.95    7.53
  -6   4   1   88.99    7.70
   6   4  -1   72.04    7.37
  -4  -4   1   12.85    1.82
  -4  -4   1   11.67    1.67
   4  -4  -1    8.96    1.30
  -4  -4   1   12.14    1.33
   4   4  -1    8.99    1.22
  -4   4   1   11.15    1.08
   4   4  -1    8.32    1.47
  -4   4   1   12.08    1.32
   4   4  -1   11.75    1.93
  -4   4   1   11.75    1.37
  -2  -4   1  416.51   35.99
  -2  -4   1  411.64   35.81
   2  -4  -1  387.08   35.72
   2   4  -1  338.12   35.96
  -2   4   1  448.15   35.71
   2   4  -1  410.10   35.76
  -2   4   1  395.37   35.69
  -2   4   1  408.69   35.78
   0  -4   1   13.55    1.24
   0  -4  -1   13.14    1.31
   0  -4   1   16.66    1.51
   0  -4  -1   11.12    1.35
   0  -4  -1   15.95    1.49
   0   4  -1   14.31    1.37
   0   4   1   13.51    1.38
   0   4  -1   11.07    1.25
   0   4   1   13.99    1.47
  -2  -4  -1  281.80   24.40
  -2   4  -1  289.03   24.39
   2   4   1  249.32   24.54
   2   4   1  273.39   24.41
  -4  -4  -1  139.98   13.06
  -4   4  -1  139.36   12.77
   4   4   1  145.08   12.94
  -4   4  -1  155.92   12.90
  -4   4  -1  135.72   13.01
  -6  -4  -1   30.02    3.76
  -6  -4  -1   32.93    3.22
  -6   4  -1   28.96    3.46
  -6   4  -1   32.82    3.19
  -6   4  -1   32.86    3.02
   6   4   1   35.59    3.80
  -8  -4  -1   90.38    8.84
  -8  -4  -1   91.62    9.66
  -8   4  -1   91.07    9.28
  -8   4  -1  101.31    8.96
  -8   4  -1   99.88    8.67
 -10  -4  -1   13.32    1.90
 -10  -4  -1   13.09    3.63
 -10   4  -1   14.68    2.59
 -10   4  -1   12.07    2.10
  -9  -5   1   19.43    3.42
  -9   5   1   18.47    2.82
  -9   5   1   21.51    2.84
  -7  -5   1  180.31   16.82
  -7  -5   1  182.27   16.30
  -7   5   1  171.69   16.42
  -7   5   1  186.43   16.53
  -5  -5   1    0.39    0.62
   5  -5  -1    0.07    0.48
  -5  -5   1   -1.41    0.58
   5   5  -1    0.77    1.00
  -5   5   1    0.69    0.62
  -5   5   1    0.23    0.54
  -5   5   1    0.08    0.17
   5   5  -1   -0.06    0.41
  -5   5   1    0.33    0.29
  -3  -5   1  376.27   32.76
   3  -5  -1  314.22   32.60
  -3  -5   1  384.07   32.97
  -3   5   1  402.23   32.70
  -3   5   1  379.60   32.56
   3   5  -1  345.10   33.00
  -1  -5   1  416.49   33.28
   1  -5  -1  422.46   32.97
   1  -5  -1  348.65   33.01
  -1  -5   1  403.12   32.99
  -1   5   1  343.08   33.04
  -1   5   1  361.43   33.12
   1   5  -1  312.09   33.23
   1   5  -1  363.00   33.06
  -1  -5  -1   60.95    5.41
  -1   5  -1   56.54    5.45
  -1   5  -1   60.45    5.36
   1   5   1   57.03    5.42
   1   5   1   56.46    5.54
  -3  -5  -1  461.84   39.00
  -3  -5  -1  404.44   39.15
  -3   5  -1  427.45   38.90
  -3   5  -1  477.35   38.97
   3   5   1  443.18   39.01
   3   5   1  412.21   39.38
  -5  -5  -1   13.94    1.73
  -5  -5  -1   13.94    2.26
   5   5   1   14.63    2.30
  -5   5  -1   14.33    1.49
  -5   5  -1   16.01    1.84
  -5   5  -1   16.25    1.68
  -7  -5  -1  124.29   12.26
  -7  -5  -1  128.66   11.65
  -7   5  -1  131.40   11.65
   7   5   1  119.85   12.19
  -7   5  -1  125.91   11.88
  -7   5  -1  129.37   11.42
  -9  -5  -1   37.65    4.83
  -9  -5  -1   35.79    3.91
  -9   5  -1   39.45    3.60
  -9   5  -1   37.95    4.40
  -9   5  -1   36.47    3.95
 -10  -6   1   -1.66    1.37
 -10   6   1   -0.48    1.25
 -10   6   1   -1.83    1.18
  -8  -6   1    2.37    1.53
  -8   6   1    2.49    1.10
  -8   6   1    2.65    1.22
  -6  -6   1    7.23    1.57
   6  -6  -1    6.02    1.06
  -6   6   1    7.46    1.22
  -6   6   1    5.37    0.66
  -6   6   1    6.88    1.18
   6   6  -1    4.64    1.68
  -4  -6   1    8.19    1.43
   4  -6  -1    6.28    1.18
   4   6  -1    8.35    1.83
  -4   6   1    8.75    1.08
  -4   6   1   10.01    1.28
  -4   6   1   11.88    1.17
   2  -6  -1    1.97    0.54
   2  -6  -1    1.30    0.36
  -2  -6   1    2.62    0.77
   2   6  -1    1.22    0.49
   2   6  -1    1.71    0.85
  -2   6   1    1.25    0.32
  -2   6   1    1.42    0.58
   0  -6   1   10.00    1.26
   0  -6  -1    8.98    0.97
   0  -6  -1    7.98    1.16
   0  -6  -1   11.28    1.32
   0   6  -1    9.88    1.32
   0   6   1    8.05    1.19
   0   6   1    8.00    1.31
   0   6  -1    9.49    1.43
  -2  -6  -1   37.57    3.14
   2  -6   1   32.78    2.81
  -2  -6  -1   21.46    2.78
  -2  -6  -1   24.92    2.75
  -2   6  -1   28.85    2.71
  -2   6  -1   28.50    2.81
   2   6   1   28.02    2.80
   2   6   1   24.81    2.97
  -4  -6  -1    1.95    0.88
  -4  -6  -1    3.51    0.79
   4   6   1    2.08    1.09
  -4   6  -1    2.63    0.67
  -6  -6  -1    4.94    1.49
  -6  -6  -1    1.63    0.80
   6   6   1    3.04    1.33
  -6   6  -1    4.41    0.89
  -6   6  -1    4.11    0.99
  -8  -6  -1    5.71    1.85
  -8  -6  -1    7.02    1.38
  -8   6  -1    8.25    1.65
  -8   6  -1    7.22    1.34
  -8   6  -1    5.98    1.32
 -10  -6  -1    0.38    1.66
 -10  -6  -1    0.25    0.94
 -10   6  -1    2.82    1.24
 -10   6  -1    0.98    1.35
  -9  -7   1   28.10    3.89
  -9   7   1   23.57    3.27
  -9   7   1   28.58    3.30
  -7  -7   1  155.25   15.28
   7   7  -1  139.86   15.52
  -7   7   1  157.72   14.96
  -7   7   1  173.35   14.48
  -7   7   1  175.49   14.91
   5  -7  -1    4.98    0.98
  -5  -7   1    6.82    1.47
  -5   7   1    6.50    1.24
   5   7  -1    4.91    1.65
  -5   7   1    6.74    0.95
  -5   7   1    6.93    1.02
  -3  -7   1  467.46   38.82
  -3   7   1  422.28   38.56
  -3   7   1  445.78   38.84
   3   7  -1  383.44   39.15
  -3   7   1  451.21   38.72
   1  -7  -1  387.50   33.62
  -1  -7   1  432.43   34.12
   1  -7  -1  367.89   33.76
  -1  -7   1  413.64   33.64
  -1   7   1  358.50   33.82
   1   7  -1  338.60   34.06
  -1   7   1  354.82   33.92
  -1  -7  -1   97.66    8.97
  -1  -7  -1   98.85    8.89
   1   7   1   93.68    9.17
  -1   7  -1  103.09    8.96
  -1   7  -1   95.68    9.09
  -3  -7  -1  331.23   34.60
  -3  -7  -1  411.64   34.57
   3   7   1  357.64   34.83
  -3   7  -1  409.13   34.59
  -3   7  -1  424.92   34.49
  -5  -7  -1   22.05    2.36
  -5  -7  -1   17.21    2.62
  -5   7  -1   20.47    2.16
  -5   7  -1   21.48    2.14
  -5   7  -1   21.43    2.29
   5   7   1   21.09    3.03
  -7  -7  -1  102.43    9.27
  -7  -7  -1   91.80    9.71
  -7   7  -1   91.44    9.20
  -7   7  -1   98.72    8.94
  -7   7  -1   99.69    9.02
  -7   7  -1  109.59    9.31
   7   7   1   97.60    9.86
  -9  -7  -1   55.92    6.49
  -9  -7  -1   60.62    5.69
  -9   7  -1   58.79    5.81
  -9   7  -1   51.53    5.61
  -8  -8   1    3.55    1.67
  -8   8   1    3.91    1.13
  -8   8   1    2.62    1.17
  -6  -8   1    8.13    1.85
  -6   8   1    7.22    1.21
  -6   8   1   11.36    1.20
   6   8  -1    9.53    2.29
  -6   8   1    6.71    1.45
  -4  -8   1    1.74    0.84
  -4   8   1    1.42    0.62
  -4   8   1    0.45    0.70
   4   8  -1    2.29    1.38
   2  -8  -1    0.22    0.19
  -2   8   1    0.89    0.52
   2   8  -1    0.89    0.84
  -2   8   1   -1.14    0.54
   0  -8  -1    1.34    0.32
   0  -8  -1    0.29    0.59
   0  -8  -1    0.62    0.33
   0   8   1    0.66    0.68
   0   8  -1   -0.02    0.71
  -2  -8  -1   24.84    2.53
  -2  -8  -1   19.79    2.43
   2   8   1   25.71    2.87
  -2   8  -1   26.28    2.64
  -4  -8  -1    5.91    1.13
  -4  -8  -1    5.85    1.29
  -4   8  -1    6.11    1.13
  -4   8  -1    4.89    0.51
   4   8   1    5.87    1.50
  -6  -8  -1    2.13    1.24
  -6  -8  -1    2.49    0.94
  -6   8  -1    2.44    0.87
   6   8   1    2.59    1.27
  -6   8  -1    3.40    0.78
  -6   8  -1    1.95    0.53
  -8  -8  -1    8.96    2.35
  -8  -8  -1   11.74    1.85
  -8   8  -1   12.73    1.36
  -8   8  -1   12.13    1.80
   8   8   1    9.41    2.50
  -8   8  -1    9.28    1.79
  -7  -9   1   91.41    8.65
  -7   9   1   99.21    8.16
  -7   9   1   80.92    8.40
  -7   9   1   83.87    7.90
   7   9  -1   75.54    9.05
  -5  -9   1    3.56    1.09
   5   9  -1    2.02    1.43
  -5   9   1    4.55    1.18
  -5   9   1    5.07    0.87
  -3  -9   1  123.88   10.22
   3   9  -1   98.28   10.73
  -3   9   1  105.87   10.39
  -1   9   1   79.13    7.42
   1   9  -1   74.48    7.56
  -1  -9  -1   54.64    4.63
  -1  -9  -1   43.46    4.37
  -1   9  -1   46.31    4.76
   1   9   1   44.89    4.83
  -3  -9  -1  236.24   19.11
   3   9   1  186.06   19.39
  -3   9  -1  207.77   19.13
  -5  -9  -1    3.17    1.11
  -5  -9  -1    4.47    1.09
   5   9   1    0.68    1.16
  -5   9  -1    1.11    0.75
  -7  -9  -1   93.12    7.85
  -7  -9  -1   80.11    8.14
   7   9   1   72.23    8.39
  -7   9  -1   79.06    7.41
  -7   9  -1   80.91    7.79
  -6 -10   1   21.09    2.72
  -6  10   1   20.09    2.64
   6  10  -1   19.07    3.50
  -4 -10   1   15.63    1.94
   4  10  -1   15.10    2.71
  -4  10   1   15.39    2.25
   2  10  -1  122.71   12.28
  -2  10   1  133.09   12.01
   0  10  -1    0.87    0.98
  -2 -10  -1   71.00    6.57
  -2 -10  -1   62.14    6.33
  -2 -10  -1   81.47    6.40
   2  10   1   59.76    6.83
  -2  10  -1   62.89    6.68
  -4 -10  -1   53.84    5.19
  -4 -10  -1   55.21    5.20
  -4  10  -1   48.42    5.18
   4  10   1   49.84    5.67
  -6 -10  -1    4.79    1.38
  -6 -10  -1    4.58    1.30
  -6  10  -1    4.13    1.23
   6  10   1    7.11    1.93
  -5 -11   1    3.48    1.21
  -5  11   1    6.23    1.47
   5  11  -1    1.44    1.47
  -3 -11   1   57.53    4.97
   3  11  -1   44.98    5.74
  -3  11   1   49.30    5.40
  -1  11   1   32.77    3.54
   1  11  -1   25.73    3.86
  -1  11  -1   24.03    3.01
   1  11   1   24.90    3.17
  -3 -11  -1   76.29    6.22
  -3  11  -1   53.93    6.11
   3  11   1   57.55    6.50
  -5 -11  -1    2.08    1.07
  -5 -11  -1    1.78    1.04
  -5  11  -1    1.02    1.01
   5  11   1    3.15    1.66
  -4  12   1   32.78    3.78
   2  12  -1   85.91    9.27
  -2  12   1   99.36    9.12
   0  12  -1   11.83    2.24
   0  12   1   12.07    2.24
   2  12   1   71.66    7.09
  -2  12  -1   63.91    6.75
  -4 -12  -1   47.03    4.57
  -4  12  -1   41.83    4.70
   3  13  -1    2.38    1.38
  -3  13   1    1.81    1.06
   1  13  -1    4.39    1.51
  -1  13  -1   -0.52    0.92
   3  13   1    1.56    1.21
 -10   0   2  105.21   10.66
  -8   0   2   64.96    6.76
   6   0  -2  188.55   16.87
  -6   0   2  193.54   17.50
   4   0  -2  910.87   83.19
   4   0  -2  962.12   82.83
   2   0  -2    1.17    0.41
   2   0  -2    0.59    0.18
  -2   0   2    0.95    0.47
   0   0  -2  934.28   84.87
   0   0  -2  897.19   84.73
   0   0   2  969.93   84.86
   0   0   2 1000.00   85.00
  -2   0  -2  598.74   52.99
   4   0   2  154.97   12.64
  -4   0  -2  138.80   12.65
  -4   0  -2  129.00   12.76
   6   0   2  337.91   26.68
  -6   0  -2  297.72   27.38
  -6   0  -2  249.58   26.85
  -6   0  -2  308.85   26.69
  -8   0  -2    4.75    0.93
  -8   0  -2    3.18    1.74
 -10   0  -2  137.13   13.44
 -10   0  -2  130.48   12.19
  -9  -1   2    9.46    2.23
  -9   1   2    6.40    1.98
  -7  -1   2    1.75    1.10
  -7   1   2   -0.24    0.89
  -5  -1   2   -0.09    0.50
  -5  -1   2    0.84    0.64
   5  -1  -2    0.68    0.57
   5   1  -2    0.73    0.60
   5   1  -2    0.71    0.47
  -5   1   2    1.16    0.71
  -3  -1   2    0.20    0.49
  -3  -1   2    1.52    0.49
   3  -1  -2    0.14    0.10
   3  -1  -2    0.65    0.43
   3   1  -2    0.12    0.38
   3   1  -2    0.27    0.21
  -3   1   2    0.43    0.43
   1  -1  -2   23.89    2.18
  -1  -1   2   25.95    2.21
  -1  -1   2   20.43    2.22
   1  -1  -2   20.16    2.07
   1   1  -2   25.36    2.20
  -1   1   2   20.14    2.06
  -1   1   2   23.97    2.21
  -1  -1  -2   55.01    4.88
  -1  -1  -2   52.88    4.98
   1   1   2   57.11    4.87
  -1   1  -2   53.88    4.86
   1   1   2   55.56    4.87
  -1   1  -2   48.40    4.98
   3  -1   2    3.87    0.50
  -3  -1  -2    2.44    0.61
  -3  -1  -2    2.26    0.47
   3   1   2    2.35    0.66
   3   1   2    3.29    0.49
  -3   1  -2    3.29    0.49
  -3   1  -2    2.61    0.54
  -5  -1  -2   43.56    4.42
   5  -1   2   50.16    4.19
  -5  -1  -2   44.16    4.22
  -5  -1  -2   45.92    4.86
  -5   1  -2   44.12    4.17
   5   1   2   49.07    4.20
  -5   1  -2   39.04    4.31
  -5   1  -2   42.09    4.74
  -7  -1  -2    5.38    1.79
  -7  -1  -2    5.19    0.98
  -7   1  -2    5.60    1.71
  -7   1  -2    5.87    0.95
  -7   1  -2    4.27    1.09
  -9  -1  -2    0.35    0.76
  -9  -1  -2    0.18    1.10
  -9   1  -2    1.89    0.74
  -9   1  -2   -1.25    1.12
 -10  -2   2   68.57    7.88
 -10   2   2   76.02    7.75
  -8  -2   2   53.28    5.55
   8   2  -2   48.21    4.59
  -6  -2   2  139.28   12.09
   6   2  -2  109.14   11.48
  -6   2   2  143.89   12.00
  -4  -2   2  334.72   27.24
   4  -2  -2  257.63   27.08
  -4   2   2  336.57   27.14
   4   2  -2  285.23   26.88
  -2  -2   2   16.73    1.62
  -2  -2   2   14.74    1.71
   2  -2  -2   15.68    1.57
   2  -2  -2   13.68    1.39
   2   2  -2   13.79    1.57
   2   2  -2   12.96    1.71
  -2   2   2   17.62    1.68
  -2   2   2   14.36    1.36
   0   2  -2  805.08   71.30
  -2  -2  -2  202.08   18.83
   2   2   2  219.24   18.84
  -2   2  -2  205.77   18.79
  -2   2  -2  234.50   18.76
   2   2   2  193.82   18.89
  -4  -2  -2  144.69   13.38
  -4  -2  -2  146.98   13.21
  -4   2  -2  149.76   13.13
   4   2   2  150.17   13.44
   4   2   2  143.55   13.19
  -6  -2  -2  262.24   26.17
  -6  -2  -2  304.77   26.68
  -6  -2  -2  297.10   25.95
  -6   2  -2  294.74   26.50
   6   2   2  317.64   25.94
  -6   2  -2  314.64   25.95
  -6   2  -2  242.12   26.01
  -8  -2  -2    0.80    0.72
  -8  -2  -2    0.24    1.01
  -8   2  -2    0.67    1.23
  -8   2  -2   -0.57    0.51
 -10  -2  -2   51.11    7.09
 -10  -2  -2   56.55    5.66
 -10   2  -2   60.38    5.44
 -10   2  -2   52.91    6.44
  -9  -3   2   60.65    6.33
  -9   3   2   54.97    6.11
  -7  -3   2    2.03    1.32
  -7   3   2    2.51    1.14
   7   3  -2    2.28    0.56
  -5  -3   2  200.28   17.39
   5   3  -2  163.72   16.96
  -5   3   2  210.30   17.28
   3  -3  -2   84.42    7.84
  -3  -3   2   72.30    7.97
   3  -3  -2   82.11    7.59
  -3  -3   2   94.90    7.92
  -3   3   2  101.52    7.86
  -3   3   2   84.54    7.58
   3   3  -2   77.15    7.87
   3   3  -2   85.64    7.71
   3   3  -2   79.75    8.06
  -3   3   2   87.70    7.80
   1  -3  -2  239.91   19.07
   1  -3  -2  206.16   19.01
   1  -3  -2  224.74   19.07
  -1  -3   2  192.07   19.16
  -1   3   2  203.58   19.06
  -1   3   2  222.24   19.07
  -1   3   2  209.75   18.99
   1   3  -2  189.56   19.34
   1   3  -2  230.12   19.07
  -1  -3  -2  392.19   37.18
  -1  -3  -2  382.11   37.09
   1  -3   2  475.42   37.08
  -1   3  -2  407.69   37.06
   1   3   2  401.79   37.10
  -1   3  -2  442.28   37.14
   1   3   2  425.10   37.18
  -3  -3  -2    4.48    0.69
  -3  -3  -2    4.00    0.82
  -3   3  -2    3.04    0.50
  -3   3  -2    3.14    0.50
   3   3   2    3.71    0.65
   3   3   2    3.16    0.79
  -5  -3  -2  152.06   14.50
  -5  -3  -2  161.71   15.05
  -5   3  -2  166.68   14.40
   5   3   2  162.66   14.50
  -5   3  -2  161.13   14.43
  -5   3  -2  161.39   14.92
  -7  -3  -2   89.67    8.52
  -7  -3  -2   91.01    9.32
  -7   3  -2   91.01    8.48
  -7   3  -2   92.79    8.41
  -7   3  -2   98.12    9.13
  -9  -3  -2    6.10    2.09
  -9  -3  -2    3.92    1.13
  -9   3  -2    5.98    1.31
  -9   3  -2    6.39    1.08
  -9   3  -2    6.82    1.94
 -10  -4   2   40.54    5.07
 -10   4   2   34.31    4.51
 -10   4   2   42.15    4.56
  -8  -4   2   31.09    3.96
  -6  -4   2   20.80    2.66
   6   4  -2   17.47    2.04
  -6   4   2   22.36    2.44
  -6   4   2   20.78    2.33
   4  -4  -2  179.09   18.41
  -4  -4   2  234.24   18.60
  -4  -4   2  173.02   18.61
  -4   4   2  214.81   18.41
  -4   4   2  214.13   18.11
   4   4  -2  204.57   18.80
   4   4  -2  208.25   18.31
   2  -4  -2   28.42    2.57
   2  -4  -2   23.91    2.43
  -2  -4   2   29.88    2.61
  -2  -4   2   22.37    2.74
  -2   4   2   28.12    2.55
  -2   4   2   27.84    2.59
   2   4  -2   22.56    2.57
  -2   4   2   26.10    2.45
   2   4  -2   21.35    2.81
   2   4  -2   27.21    2.52
   0  -4  -2  309.44   30.92
   0  -4  -2  359.36   30.96
   0  -4   2  369.11   31.02
   0  -4  -2  395.90   31.03
   0  -4   2  336.43   30.88
   0   4  -2  362.22   30.88
   0   4   2  325.49   30.98
   0   4   2  328.20   30.93
  -2  -4  -2  138.74   13.45
   2  -4   2  171.36   13.41
   2   4   2  143.06   13.47
  -2   4  -2  156.78   13.44
   2   4   2  136.23   13.56
  -4  -4  -2   94.62    7.75
  -4  -4  -2   77.72    7.41
  -4   4  -2   82.05    7.33
   4   4   2   71.12    7.63
  -4   4  -2   77.09    7.60
  -4   4  -2   80.47    7.29
   4   4   2   83.40    7.43
  -6  -4  -2  136.52   13.76
  -6  -4  -2  143.38   13.18
  -6   4  -2  143.78   13.52
   6   4   2  141.46   13.57
  -6   4  -2  151.47   13.11
  -6   4  -2  149.68   13.02
  -8  -4  -2   13.78    2.86
  -8  -4  -2   13.38    1.87
  -8   4  -2   13.77    1.76
  -8   4  -2   13.22    1.58
  -8   4  -2   13.45    2.34
 -10  -4  -2   27.37    4.50
 -10  -4  -2   27.01    3.10
 -10   4  -2   25.68    3.72
 -10   4  -2   29.12    3.19
  -9  -5   2   79.32    8.01
  -9   5   2   73.58    7.52
  -9   5   2   74.76    7.56
  -7  -5   2    6.65    1.73
  -7   5   2    5.00    1.28
  -7   5   2    4.92    1.27
  -5  -5   2  272.48   24.00
   5   5  -2  253.03   24.28
  -5   5   2  289.24   23.81
  -5   5   2  271.75   23.41
  -5   5   2  266.42   23.81
   5   5  -2  231.88   23.67
  -3  -5   2  181.38   17.22
   3  -5  -2  174.81   16.91
  -3  -5   2  205.24   17.02
  -3   5   2  204.71   16.90
   3   5  -2  174.34   17.30
  -3   5   2  194.25   16.98
   3   5  -2  178.94   16.88
  -3   5   2  188.36   16.79
   1  -5  -2  112.60   11.24
   1  -5  -2  136.54   11.27
  -1  -5   2  137.74   11.50
   1  -5  -2  138.36   11.39
  -1  -5   2  144.15   11.26
   1   5  -2  122.04   11.28
  -1   5   2  123.73   11.36
   1   5  -2  114.74   11.55
  -1   5   2  116.28   11.27
   1   5  -2  106.37   11.24
  -1  -5  -2  475.60   45.89
   1  -5   2  599.71   45.95
  -1  -5  -2  524.82   45.97
   1   5   2  489.07   45.92
  -1   5  -2  491.11   45.98
  -1   5  -2  546.51   45.76
   1   5   2  489.32   46.01
  -3  -5  -2    2.66    0.69
  -3  -5  -2    2.97    0.88
   3   5   2    2.13    0.84
   3   5   2    3.39    0.66
  -3   5  -2    1.96    0.63
  -3   5  -2    2.69    0.60
  -5  -5  -2  219.62   20.77
  -5  -5  -2  227.85   20.33
   5   5   2  213.61   20.64
  -5   5  -2  222.21   20.15
  -5   5  -2  252.82   20.39
  -5   5  -2  218.85   20.46
  -7  -5  -2   43.25    4.24
  -7  -5  -2   39.50    5.26
  -7   5  -2   42.96    3.99
  -7   5  -2   42.18    4.51
   7   5   2   42.16    4.81
  -7   5  -2   42.85    4.14
  -9  -5  -2   34.45    4.65
  -9  -5  -2   35.16    3.69
  -9   5  -2   33.02    4.14
  -9   5  -2   34.72    3.40
  -9   5  -2   33.92    3.59
  -8  -6   2    1.53    1.36
  -8   6   2    0.66    0.92
  -6  -6   2    8.11    1.72
  -6   6   2    5.89    1.21
   6   6  -2    4.84    1.77
  -6   6   2    6.29    1.21
  -4  -6   2    0.48    0.75
   4  -6  -2    1.78    0.65
   4   6  -2    1.79    1.18
  -4   6   2    1.62    0.61
   4   6  -2    0.98    0.66
  -4   6   2    2.13    0.48
  -4   6   2    1.74    0.71
  -2  -6   2    2.45    0.85
   2  -6  -2    3.35    0.61
   2  -6  -2    2.61    0.56
  -2  -6   2    3.80    0.68
  -2   6   2    2.85    0.64
  -2   6   2    2.50    0.55
   2   6  -2    2.62    0.62
   2   6  -2    2.22    1.05
   2   6  -2    2.86    0.66
  -2   6   2    2.92    0.70
   0  -6  -2   34.46    2.95
   0  -6   2   35.79    3.14
   0  -6   2   27.64    2.81
   0   6  -2   26.49    2.82
   0   6  -2   31.43    3.24
   0   6   2   30.44    3.09
   0   6  -2   33.11    2.98
   2  -6   2    2.39    0.55
  -2  -6  -2    1.55    0.60
  -2  -6  -2    2.35    0.83
  -2   6  -2    0.56    0.50
  -2   6  -2    1.94    0.31
   2   6   2    1.03    0.71
  -2   6  -2    1.13    0.35
  -4  -6  -2    9.22    1.31
  -4  -6  -2    6.50    1.46
   4   6   2   10.57    1.73
  -4   6  -2    7.55    1.19
  -4   6  -2    8.59    1.19
  -6  -6  -2    8.72    2.05
  -6  -6  -2    8.77    1.46
   6   6   2   10.75    2.03
  -6   6  -2   11.68    1.68
  -6   6  -2    9.21    1.35
  -6   6  -2    9.45    1.14
  -8  -6  -2    2.63    1.74
  -8  -6  -2    4.40    1.17
  -8   6  -2    3.57    0.77
  -8   6  -2    3.51    0.98
  -8   6  -2    4.01    1.29
  -9  -7   2   59.50    7.22
  -9   7   2   63.94    6.47
  -9   7   2   67.96    6.59
  -7  -7   2    0.64    1.15
  -7   7   2    0.35    0.89
  -7   7   2   -0.42    0.70
  -5  -7   2  357.23   30.52
   5   7  -2  301.90   30.90
  -5   7   2  342.90   30.09
  -5   7   2  331.07   30.39
  -5   7   2  351.15   30.25
  -3  -7   2  201.99   16.07
   3  -7  -2  157.65   15.93
   3   7  -2  168.98   16.53
  -3   7   2  181.02   16.11
  -3   7   2  162.51   15.88
  -3   7   2  194.08   15.97
   1  -7  -2  179.51   14.71
  -1  -7   2  179.16   14.67
  -1  -7   2  179.57   15.07
   1  -7  -2  151.23   14.75
   1   7  -2  143.30   15.10
  -1   7   2  155.28   14.81
  -1   7   2  154.10   14.91
  -1  -7  -2  495.72   41.12
  -1  -7  -2  435.11   41.10
   1  -7   2  533.78   41.21
  -1   7  -2  416.26   41.22
   1   7   2  426.12   41.27
   3  -7   2    5.98    0.93
  -3  -7  -2    4.29    0.93
   3   7   2    3.44    1.14
  -3   7  -2    3.88    0.56
  -3   7  -2    3.98    0.85
  -3   7  -2    4.02    0.49
  -5  -7  -2  181.30   15.79
  -5  -7  -2  170.66   16.13
   5   7   2  145.49   16.06
  -5   7  -2  170.78   15.55
  -5   7  -2  185.72   15.69
  -5   7  -2  181.95   15.73
  -7  -7  -2   76.83    6.94
  -7  -7  -2   75.78    7.56
  -7   7  -2   72.20    6.84
  -7   7  -2   73.77    6.96
  -7   7  -2   69.26    6.62
   7   7   2   66.08    7.38
  -9  -7  -2   25.70    2.95
  -9   7  -2   23.12    3.16
  -9   7  -2   25.29    2.84
  -9   7  -2   25.71    2.68
  -8  -8   2    4.07    1.74
  -8   8   2    4.64    1.25
  -8   8   2    2.62    1.21
  -6  -8   2    1.59    1.15
  -6   8   2    1.55    1.03
  -6   8   2    1.16    0.44
   6   8  -2    1.22    1.38
  -6   8   2    1.71    0.75
  -4  -8   2    0.13    0.64
   4  -8  -2    0.27    0.53
  -4   8   2    0.88    0.76
   4   8  -2    0.96    1.21
  -4   8   2    0.65    0.43
   2  -8  -2   -0.43    0.34
  -2  -8   2   -0.09    0.43
   2  -8  -2   -0.49    0.42
  -2   8   2    0.84    0.76
  -2   8   2    0.04    0.53
   2   8  -2   -0.86    0.85
   0  -8  -2   37.07    3.15
   0  -8  -2   30.35    3.25
   0   8   2   28.73    3.43
   0   8  -2   30.44    3.59
  -2  -8  -2    6.86    1.17
  -2  -8  -2    6.41    1.16
   2   8   2    7.31    1.47
  -2   8  -2    5.12    1.17
  -4  -8  -2    6.12    1.13
  -4  -8  -2    7.08    1.56
  -4   8  -2    5.15    1.07
  -4   8  -2    6.28    0.83
   4   8   2    5.70    1.49
  -4   8  -2    5.18    0.60
  -6  -8  -2   21.94    2.43
  -6   8  -2   18.45    2.07
  -6   8  -2   20.78    2.21
  -6   8  -2   21.48    2.34
   6   8   2   17.35    3.05
  -8  -8  -2   -0.50    0.96
  -8  -8  -2    0.38    1.21
   8   8   2    2.33    1.39
  -8   8  -2   -0.82    0.64
  -8   8  -2   -0.24    0.78
  -8   8  -2    0.08    0.49
  -7  -9   2   -0.43    1.35
   7   9  -2   -0.07    1.57
  -7   9   2    0.62    1.10
  -7   9   2   -0.28    0.65
  -5   9   2   71.95    6.86
   5   9  -2   73.39    7.88
  -5   9   2   79.62    7.27
   3  -9  -2   34.62    3.42
   3   9  -2   38.57    4.32
   1  -9  -2   90.78    7.87
   1  -9  -2   88.72    8.05
  -1   9   2   78.24    8.23
  -1  -9  -2  225.03   18.70
  -1   9  -2  196.31   18.85
   1   9   2  197.57   18.91
  -3  -9  -2    0.01    0.67
  -3  -9  -2    1.31    0.67
   3   9   2   -0.11    0.87
  -3   9  -2    0.09    0.69
  -5  -9  -2  128.70   12.51
  -5  -9  -2  150.71   12.32
   5   9   2  115.62   12.65
  -5   9  -2  134.55   12.27
  -7  -9  -2   31.39    3.39
  -7  -9  -2   22.79    3.66
   7   9   2   25.89    4.10
  -7   9  -2   32.28    3.00
  -7   9  -2   34.57    3.38
  -6  10   2   13.50    2.13
   6  10  -2   10.49    2.67
  -4 -10   2  111.13    9.26
   4  10  -2   84.35    9.91
  -4  10   2   94.72    9.45
   2 -10  -2    0.19    0.28
  -2 -10   2    0.48    0.40
  -2  10   2    0.66    0.86
   2  10  -2    1.19    1.10
   0 -10  -2   83.80    8.54
   0 -10  -2  103.27    8.34
   0  10   2   81.59    8.80
  -2 -10  -2   41.85    4.53
  -2 -10  -2   57.84    4.77
   2  10   2   45.53    5.02
  -2  10  -2   45.14    4.82
  -4 -10  -2   14.56    1.89
  -4 -10  -2   11.60    1.88
   4  10   2   10.05    2.17
  -4  10  -2   11.03    1.94
  -6 -10  -2   49.46    4.47
   6  10   2   34.96    4.77
  -6  10  -2   43.80    4.09
  -6  10  -2   39.65    4.32
  -5 -11   2   46.36    4.38
  -5  11   2   37.49    4.54
   5  11  -2   40.50    5.26
  -3 -11   2   18.11    1.82
   3  11  -2   14.38    2.83
  -3  11   2   11.36    2.26
   1  11  -2   27.57    3.58
  -1  11   2   30.40    3.47
  -1 -11  -2   74.63    6.16
  -1  11  -2   53.95    6.26
   1  11   2   58.35    6.37
  -3 -11  -2   -0.63    0.63
  -3 -11  -2   -0.30    0.83
   3  11   2    1.01    1.20
  -3  11  -2    0.71    0.84
  -5 -11  -2   39.11    4.12
  -5 -11  -2   40.65    4.04
  -5  11  -2   34.52    3.92
   5  11   2   33.98    4.49
   4  12  -2   54.57    6.81
  -4  12   2   59.15    6.03
   2  12  -2    1.48    1.44
  -2  12   2    5.19    1.46
   0  12   2   78.69    7.85
   0  12  -2   77.04    7.86
  -2 -12  -2   37.65    3.52
  -2 -12  -2   39.52    3.88
   2  12   2   29.16    4.09
  -2  12  -2   31.63    3.91
  -4 -12  -2   13.76    2.09
  -3  13   2    1.15    1.16
   3  13  -2    2.69    1.54
  -1  13   2   -0.29    0.94
   1  13  -2   -2.65    0.89
  -1  13  -2    0.23    1.12
   1  13   2    1.70    1.15
  -3  13  -2    2.45    1.18
   3  13   2    1.55    1.43
  -8   0   3  135.41   12.92
  -6   0   3  496.84   44.54
   4   0  -3    9.32    1.54
   4   0  -3   10.67    1.10
  -4   0   3   14.48    1.56
   4   0  -3   11.56    1.10
   2   0  -3  750.79   66.59
   0   0   3  338.25   32.77
   0   0  -3  404.71   32.78
   0   0   3  350.03   32.65
   0   0  -3  380.80   32.67
  -2   0  -3  279.85   24.27
  -2   0  -3  250.27   24.40
   2   0   3  287.86   24.26
   4   0   3  407.07   35.33
  -4   0  -3  399.64   35.38
  -4   0  -3  386.47   35.34
  -6   0  -3    0.27    0.58
  -6   0  -3    1.12    0.58
  -8   0  -3  251.04   23.31
  -8   0  -3  246.46   22.34
 -10   0  -3   32.29    3.48
  -9  -1   3   -0.55    1.36
  -9   1   3    1.39    1.55
  -7  -1   3    2.76    1.25
   7   1  -3    0.67    0.28
  -7   1   3    1.12    1.18
  -5  -1   3    0.59    0.77
   5   1  -3   -0.14    0.24
  -5   1   3   -0.74    0.61
   3  -1  -3   17.60    2.06
   3  -1  -3   19.24    1.84
  -3  -1   3   16.25    2.12
  -3  -1   3   23.96    2.23
   3   1  -3   18.73    2.09
  -3   1   3   24.47    2.23
  -1  -1   3   27.28    3.26
   1  -1  -3   34.22    3.15
   1  -1  -3   35.87    3.29
  -1  -1   3   36.95    3.33
  -1   1   3   33.97    3.13
   1   1  -3   32.47    3.16
   1   1  -3   36.53    3.28
  -1   1   3   37.47    3.34
  -1  -1  -3    6.29    1.01
  -1  -1  -3    6.79    0.80
   1   1   3    7.42    0.77
   1   1   3    6.62    0.77
  -1   1  -3    7.61    0.93
  -1   1  -3    7.05    0.80
   3  -1   3   71.06    6.42
  -3  -1  -3   71.19    6.46
  -3   1  -3   70.65    6.28
  -3   1  -3   73.20    6.43
   3   1   3   70.83    6.42
  -3   1  -3   68.74    6.34
   3   1   3   69.46    6.48
   5  -1   3    4.37    0.74
  -5  -1  -3    4.47    0.84
  -5  -1  -3    5.13    0.98
  -5   1  -3    5.19    0.79
   5   1   3    5.75    0.89
  -5   1  -3    4.24    0.84
  -7  -1  -3    4.28    1.66
  -7  -1  -3    1.98    0.77
  -7  -1  -3    3.23    0.82
  -7   1  -3    1.67    0.70
  -7   1  -3    2.06    0.77
  -7   1  -3    1.77    1.25
  -9  -1  -3    3.20    1.00
  -9  -1  -3    1.44    1.77
  -9   1  -3    1.32    0.76
  -9   1  -3    1.51    1.75
 -10  -2   3   11.79    2.84
  -8  -2   3   80.92    7.96
  -8   2   3   83.00    7.87
   8   2  -3   73.97    7.05
  -6  -2   3  157.56   13.58
  -6   2   3  163.43   13.53
   6   2  -3  123.22   12.99
   4  -2  -3    1.26    0.18
   4  -2  -3    1.77    0.65
  -4  -2   3    1.96    0.79
  -4  -2   3    1.41    0.75
  -4   2   3    2.17    0.74
   4   2  -3    0.85    0.64
   4   2  -3    0.96    0.37
  -2  -2   3  553.76   56.96
   2  -2  -3  642.36   56.73
   2  -2  -3  705.65   56.92
  -2   2   3  629.32   56.70
   2   2  -3  671.54   56.91
   0  -2   3  113.20   10.90
   0  -2   3  113.03   10.85
   0  -2  -3  112.38   10.81
   0  -2  -3  129.78   10.95
   0   2   3  130.17   10.83
   0   2  -3  128.72   10.88
   0   2   3  118.13   10.79
  -2  -2  -3  260.88   22.85
  -2  -2  -3  237.91   23.00
  -2   2  -3  240.54   22.89
   2   2   3  275.11   22.83
   2   2   3  246.01   22.85
  -2   2  -3  273.99   22.81
  -2   2  -3  259.04   22.69
  -4  -2  -3  365.32   33.62
  -4   2  -3  392.29   33.57
  -4   2  -3  380.78   33.47
   4   2   3  369.66   33.76
   4   2   3  398.95   33.62
  -4   2  -3  359.65   33.57
  -6  -2  -3   12.22    1.49
  -6   2  -3   12.76    2.21
  -6   2  -3    9.71    1.27
  -6   2  -3    8.53    1.39
  -8  -2  -3  113.88   10.82
  -8  -2  -3  118.43   11.75
  -8   2  -3  119.78   10.75
  -8   2  -3  118.16   11.61
 -10  -2  -3   23.60    4.32
 -10  -2  -3   28.13    3.19
 -10   2  -3   29.24    3.40
 -10   2  -3   29.84    3.15
 -10   2  -3   27.59    4.40
  -9  -3   3   -0.63    1.47
  -9   3   3    0.95    1.32
  -7  -3   3   98.41    9.47
   7   3  -3   80.33    8.46
  -7   3   3  110.11    9.11
  -5  -3   3   29.06    2.93
   5   3  -3   20.36    2.36
  -5   3   3   26.58    2.76
   3  -3  -3  164.82   14.59
  -3  -3   3  130.60   14.67
  -3  -3   3  182.27   14.65
   3  -3  -3  148.08   14.33
  -3   3   3  158.92   14.30
   3   3  -3  141.25   14.59
   3   3  -3  168.23   14.42
  -3   3   3  166.06   14.54
  -3   3   3  189.51   14.63
   1  -3  -3  338.18   27.17
  -1  -3   3  280.65   27.21
   1  -3  -3  286.64   27.05
  -1  -3   3  347.17   27.18
  -1   3   3  325.88   27.12
   1   3  -3  310.94   27.12
   1   3  -3  287.14   27.26
  -1   3   3  288.70   27.01
  -1   3   3  273.61   27.14
   1  -3   3    1.96    0.36
  -1  -3  -3    1.90    0.57
  -1  -3  -3    0.64    0.41
  -1  -3  -3    1.52    0.39
   1   3   3    1.24    0.47
   1   3   3    1.55    0.41
  -1   3  -3    1.64    0.51
  -1   3  -3    1.37    0.40
  -3  -3  -3  239.61   20.87
   3   3   3  234.61   20.85
   3   3   3  200.62   20.91
  -3   3  -3  255.76   20.74
  -5  -3  -3  101.40    9.95
  -5  -3  -3  122.17   10.20
  -5   3  -3  108.86    9.81
  -5   3  -3  108.58    9.85
   5   3   3  106.71   10.21
  -7  -3  -3   21.31    2.37
  -7  -3  -3   20.60    3.77
  -7   3  -3   22.46    3.24
  -7   3  -3   16.89    2.22
  -7   3  -3   19.78    2.16
  -7   3  -3   22.77    2.16
  -9  -3  -3   42.49    5.59
  -9  -3  -3   46.20    4.64
  -9   3  -3   41.42    5.27
  -9   3  -3   47.84    4.50
  -9   3  -3   46.33    4.48
 -10  -4   3    7.56    2.49
 -10   4   3    7.05    2.45
 -10   4   3   10.15    2.22
  -8  -4   3   18.74    2.88
  -8   4   3   16.61    2.53
  -8   4   3   18.52    2.62
  -6  -4   3   98.26    8.98
   6   4  -3   79.35    8.44
  -6   4   3   94.29    8.74
  -6   4   3  102.98    8.83
  -4  -4   3   30.04    3.01
   4  -4  -3   24.23    2.84
  -4   4   3   30.11    2.91
   4   4  -3   27.84    2.69
  -4   4   3   29.46    2.87
   4   4  -3   21.92    2.87
  -4   4   3   28.30    2.48
  -2  -4   3  248.14   22.14
   2  -4  -3  272.62   21.95
   2  -4  -3  231.51   21.80
   2   4  -3  230.29   22.17
   2   4  -3  234.12   21.94
  -2   4   3  251.70   21.94
  -2   4   3  245.00   21.77
   0  -4   3   96.32    8.61
   0  -4  -3   87.96    8.55
   0  -4  -3  103.34    8.61
   0  -4  -3  101.52    8.65
   0  -4   3   86.89    8.57
   0   4   3   94.77    8.62
   0   4  -3   97.13    8.54
   0   4   3   88.23    8.53
  -2  -4  -3  136.47   12.87
  -2  -4  -3  145.61   13.08
   2   4   3  141.51   12.87
  -2   4  -3  141.32   12.83
  -2   4  -3  157.81   12.88
   2   4   3  133.67   12.95
  -4  -4  -3  172.04   15.13
  -4   4  -3  176.42   15.01
   4   4   3  152.42   15.26
  -6  -4  -3    7.03    1.97
  -6  -4  -3    6.79    1.24
  -6   4  -3    6.74    1.61
  -6   4  -3    8.66    1.00
  -6   4  -3    7.24    1.05
   6   4   3    7.60    1.63
  -8  -4  -3   52.92    6.46
  -8  -4  -3   55.04    5.59
  -8   4  -3   60.32    5.45
  -8   4  -3   57.27    6.60
  -8   4  -3   59.22    5.47
 -10  -4  -3    4.39    2.22
 -10  -4  -3    6.34    1.44
 -10   4  -3    2.77    1.67
 -10   4  -3    4.67    1.18
 -10   4  -3    7.44    1.16
  -9  -5   3    7.65    2.25
  -9   5   3    6.62    1.73
  -9   5   3    5.77    1.71
  -7  -5   3  153.02   14.17
  -7   5   3  137.91   13.86
  -7   5   3  159.14   13.94
  -5  -5   3   78.11    7.40
  -5   5   3   73.17    7.24
  -5   5   3   78.15    7.27
   3  -5  -3  136.95   12.03
  -3  -5   3  124.32   12.46
   3  -5  -3  141.45   12.22
   3   5  -3  132.70   12.10
   3   5  -3  135.13   12.64
  -3   5   3  136.94   12.21
   3   5  -3  112.77   12.21
  -3   5   3  139.42   11.99
  -3   5   3  143.56   12.20
   1  -5  -3  358.51   34.47
   1  -5  -3  403.92   34.58
   1  -5  -3  423.67   34.55
  -1  -5   3  416.46   34.52
  -1  -5   3  395.44   34.68
  -1   5   3  392.83   34.58
  -1   5   3  377.29   34.47
   1   5  -3  364.24   34.49
   1   5  -3  355.43   34.77
   1  -5   3    4.50    0.69
  -1  -5  -3    3.88    0.80
  -1  -5  -3    4.20    0.78
  -1  -5  -3    4.50    0.85
   1   5   3    2.47    0.63
  -1   5  -3    3.99    0.92
   1   5   3    3.60    0.86
  -1   5  -3    3.75    0.60
  -3  -5  -3  330.38   28.18
  -3   5  -3  347.31   28.12
   3   5   3  295.99   28.30
  -3   5  -3  288.07   28.05
  -5  -5  -3   33.48    3.34
  -5   5  -3   36.53    3.18
  -5   5  -3   27.79    3.48
  -5   5  -3   33.00    3.13
   5   5   3   30.01    3.55
  -7  -5  -3   69.66    7.46
  -7  -5  -3   73.52    6.71
   7   5   3   69.41    7.14
  -7   5  -3   68.60    6.46
  -7   5  -3   67.35    6.98
  -7   5  -3   71.16    6.52
  -9  -5  -3   75.79    8.68
  -9  -5  -3   72.08    7.12
  -9   5  -3   73.31    6.95
  -9   5  -3   73.27    7.54
  -9   5  -3   73.83    6.87
  -8  -6   3    2.79    1.62
  -8   6   3    3.57    1.36
  -8   6   3    4.45    1.34
  -6  -6   3    0.56    1.04
  -6   6   3    1.51    0.89
  -6   6   3    1.47    0.94
   4  -6  -3    0.25    0.54
  -4  -6   3   -0.17    0.63
  -4   6   3    0.05    0.58
   4   6  -3    1.58    1.20
  -4   6   3    0.10    0.64
  -4   6   3    0.63    0.34
   2  -6  -3   25.42    2.36
   2  -6  -3   22.29    2.28
  -2  -6   3   25.26    2.63
  -2  -6   3   27.49    2.42
  -2   6   3   19.90    2.31
   2   6  -3   17.06    2.29
  -2   6   3   23.34    2.46
  -2   6   3   23.22    2.27
   2   6  -3   23.55    2.88
   0  -6  -3    0.49    0.43
   0  -6  -3    1.05    0.52
   0  -6  -3    0.40    0.52
   0  -6   3    0.66    0.53
   0   6   3    0.10    0.47
   0   6  -3   -0.26    0.72
   0   6   3   -0.16    0.52
   0   6  -3    0.33    0.33
  -2  -6  -3   14.48    1.72
  -2  -6  -3   16.36    1.79
   2  -6   3   14.27    1.50
  -2  -6  -3   11.29    1.62
   2   6   3   10.38    1.77
  -2   6  -3   11.65    1.61
  -2   6  -3   12.83    1.35
  -4  -6  -3   11.96    1.57
  -4   6  -3   11.95    1.24
  -4   6  -3   10.18    1.52
  -4   6  -3    8.87    1.17
   4   6   3   10.88    1.76
  -4   6  -3    9.91    1.29
  -6  -6  -3    8.07    1.34
  -6  -6  -3    6.66    2.12
  -6   6  -3    7.41    1.40
  -6   6  -3    7.27    1.14
   6   6   3    6.35    1.73
  -6   6  -3    6.44    0.97
  -8  -6  -3    2.24    1.69
  -8  -6  -3    1.48    0.95
  -8   6  -3    1.40    0.76
  -8   6  -3    1.71    1.12
  -8   6  -3    1.64    0.67
  -9  -7   3    2.95    1.83
  -9   7   3    2.35    1.44
  -9   7   3    2.23    1.33
  -7  -7   3  201.35   18.44
  -7   7   3  203.53   18.16
  -7   7   3  190.79   18.24
  -5  -7   3   77.84    7.19
  -5   7   3   69.52    6.95
  -5   7   3   76.68    6.67
  -5   7   3   70.50    7.08
  -3  -7   3  178.22   14.08
   3  -7  -3  156.32   14.41
   3  -7  -3  150.94   13.86
  -3   7   3  158.84   13.91
   3   7  -3  148.31   14.58
  -3   7   3  158.67   14.14
  -3   7   3  130.21   14.00
  -1  -7   3  367.07   30.50
   1  -7  -3  333.98   30.54
  -1   7   3  349.01   30.72
   1   7  -3  317.00   30.94
  -1   7   3  340.42   30.58
  -1  -7  -3    2.15    0.74
   1  -7   3    1.93    0.58
   1   7   3    0.63    0.74
  -1   7  -3    1.01    0.74
  -1   7  -3    1.22    0.41
  -3  -7  -3  262.30   22.44
   3   7   3  226.28   22.60
  -3   7  -3  276.45   22.18
  -3   7  -3  218.99   22.30
  -3   7  -3  259.45   22.43
  -5  -7  -3   74.70    6.49
  -5  -7  -3   67.94    6.91
  -5   7  -3   66.75    6.41
  -5   7  -3   69.96    6.35
  -5   7  -3   58.23    6.19
  -5   7  -3   72.92    6.26
   5   7   3   66.71    6.78
  -7  -7  -3   67.03    6.08
  -7  -7  -3   60.89    6.71
   7   7   3   55.83    6.44
  -7   7  -3   60.41    5.75
  -7   7  -3   63.26    5.90
  -9  -7  -3   86.08    8.70
  -9  -7  -3   77.41    7.78
  -9   7  -3   79.78    7.90
  -9   7  -3   78.67    7.59
  -8  -8   3   -0.30    1.36
  -8   8   3   -0.17    0.96
  -8   8   3    0.93    1.27
  -6  -8   3    0.46    1.22
  -6   8   3    0.35    0.72
  -6   8   3   -0.07    0.89
   6   8  -3    1.72    1.67
  -4  -8   3    0.89    0.82
   4  -8  -3    0.44    0.66
  -4   8   3    0.02    0.74
  -4   8   3    1.17    0.62
   4   8  -3   -0.99    1.41
   2  -8  -3   28.32    2.69
   2  -8  -3   24.40    2.64
  -2  -8   3   27.94    2.67
   2   8  -3   23.72    3.29
  -2   8   3   23.02    2.86
   0  -8  -3    4.20    0.80
   0  -8  -3    1.88    0.76
   0   8   3    3.22    1.04
   0   8  -3    2.77    0.53
   0   8  -3    3.95    1.25
  -2  -8  -3   12.61    1.56
  -2  -8  -3   12.20    1.57
   2   8   3    9.37    1.74
  -2   8  -3    8.16    1.57
  -2   8  -3    8.99    0.91
  -4  -8  -3   23.16    2.64
  -4   8  -3   22.43    2.34
  -4   8  -3   24.95    2.26
  -4   8  -3   22.14    2.56
   4   8   3   24.86    3.00
  -6  -8  -3    0.17    0.78
  -6  -8  -3   -1.28    0.94
  -6   8  -3   -0.36    0.53
  -6   8  -3   -1.05    1.01
  -6   8  -3    0.09    0.60
   6   8   3   -0.10    1.19
  -8  -8  -3    1.13    1.42
   8   8   3    2.50    1.52
  -8   8  -3    1.01    0.79
  -8   8  -3   -0.06    0.93
  -8   8  -3   -0.73    0.54
  -7  -9   3   49.89    5.14
  -7   9   3   43.82    4.94
  -7   9   3   44.20    4.61
  -5  -9   3   18.74    2.27
  -5   9   3   12.91    1.71
  -5   9   3   14.07    2.21
   5   9  -3   12.76    2.91
   3  -9  -3   81.01    8.20
  -3  -9   3  100.57    8.26
  -3   9   3   83.68    8.45
   1  -9  -3  180.61   15.87
  -1  -9   3  166.49   15.66
   1  -9  -3  201.24   15.82
   1   9  -3  155.48   16.28
  -1   9   3  166.22   16.08
  -1  -9  -3    7.54    1.27
  -1  -9  -3    6.88    1.17
   1   9   3    6.97    1.51
  -1   9  -3    4.62    1.37
  -3  -9  -3  213.09   19.31
  -5  -9  -3   22.06    3.46
  -5  -9  -3   29.91    3.08
   5   9   3   19.44    3.46
  -5   9  -3   27.29    2.79
  -5   9  -3   30.25    2.58
  -5   9  -3   24.61    2.94
  -7  -9  -3   28.24    3.46
   7   9   3   16.97    3.43
  -7   9  -3   25.19    2.76
  -7   9  -3   24.32    2.53
  -6 -10   3   56.07    4.98
  -6  10   3   43.18    5.14
  -6  10   3   40.97    4.40
  -4 -10   3    2.84    1.01
   4  10  -3    2.73    1.62
  -4  10   3    2.00    1.05
   2 -10  -3   73.70    6.59
   2  10  -3   63.03    7.32
  -2  10   3   70.52    6.96
   0 -10  -3   43.54    3.64
   0  10   3   31.57    3.95
   0  10  -3   28.11    3.95
  -2 -10  -3   27.52    2.93
   2  10   3   27.17    3.26
  -2  10  -3   23.73    3.06
  -4 -10  -3   55.30    4.94
  -4 -10  -3   49.66    5.08
  -4  10  -3   44.24    4.88
   4  10   3   44.16    5.24
  -6 -10  -3    4.68    1.52
  -6 -10  -3    2.58    1.34
  -6  10  -3    1.18    0.70
  -6  10  -3    2.60    0.95
   6  10   3    2.02    1.46
  -5 -11   3    3.72    1.33
  -5  11   3    4.68    1.48
   5  11  -3    7.75    2.55
  -3 -11   3   42.66    3.83
   3  11  -3   33.20    4.65
  -3  11   3   34.61    4.23
   1 -11  -3   61.39    5.17
   1 -11  -3   56.13    5.30
   1  11  -3   47.70    5.72
  -1  11   3   43.26    5.49
  -1 -11  -3    0.15    0.95
  -1 -11  -3    0.62    1.04
   1  11   3    2.85    1.23
  -1  11  -3    1.85    1.15
  -3 -11  -3   43.39    4.59
   3  11   3   46.77    5.04
  -3  11  -3   44.42    4.71
  -5 -11  -3   20.17    2.53
  -5 -11  -3   23.25    2.79
   5  11   3   16.30    3.06
  -5  11  -3   18.25    2.48
  -4  12   3   -0.84    0.93
   4  12  -3    2.95    1.57
  -2  12   3   74.02    7.30
   2  12  -3   61.83    7.13
   0 -12  -3   27.45    2.99
   0  12  -3   21.19    3.42
   0  12   3   25.99    3.29
  -2 -12  -3   36.14    3.26
  -2 -12  -3   26.27    2.89
   2  12   3   22.92    3.58
  -2  12  -3   21.73    3.19
  -4 -12  -3   52.78    4.92
  -4 -12  -3   46.19    4.91
  -4  12  -3   42.29    4.90
   4  12   3   46.78    5.31
  -1  13   3    0.31    1.09
  -1 -13  -3    0.39    1.06
  -1  13  -3    1.32    1.23
   1  13   3    0.49    1.26
 -10   0   4   61.63    6.91
  -8   0   4  177.15   16.62
  -6   0   4   27.64    2.92
   6   0  -4   20.36    1.98
  -4   0   4  461.73   41.29
  -2   0   4  145.36   12.75
   2   0  -4  139.55   12.49
   2   0  -4  134.24   12.66
   0   0  -4  378.54   31.68
   0   0  -4  365.27   31.53
   0   0   4  375.96   31.47
   0   0   4  298.87   31.66
   2   0   4  356.02   31.44
  -2   0  -4  351.43   31.64
  -4   0  -4   16.84    1.50
  -4   0  -4   13.23    1.67
  -6   0  -4  389.62   34.71
  -6   0  -4  388.48   34.71
  -8   0  -4   21.93    3.26
  -8   0  -4   36.37    3.30
  -8   0  -4   30.37    4.12
 -10   0  -4   37.20    3.89
 -10   0  -4   35.82    4.91
  -9  -1   4   -1.02    1.27
  -9   1   4   -1.00    1.31
  -7  -1   4   -0.20    0.81
  -7   1   4    0.22    1.11
   7   1  -4   -0.61    0.22
   7   1  -4    0.17    0.27
  -5  -1   4   13.88    2.03
   5  -1  -4   13.49    1.26
   5  -1  -4   11.50    1.20
  -5   1   4   14.60    1.97
   5   1  -4   13.89    1.33
   5   1  -4   11.86    1.31
  -3  -1   4   10.30    1.99
  -3  -1   4   18.06    1.99
   3  -1  -4   16.62    1.82
   3   1  -4   15.24    1.82
  -3   1   4   18.43    2.00
   3   1  -4   15.12    1.58
   1  -1  -4    9.90    1.03
  -1  -1   4    8.08    1.12
  -1  -1   4    8.76    1.24
  -1   1   4    7.74    0.93
  -1   1   4    8.52    1.02
   1   1  -4    9.85    1.11
   1   1  -4    9.84    1.02
  -1  -1  -4   76.17    7.14
  -1   1  -4   80.23    7.26
   1   1   4   81.52    7.07
  -1   1  -4   79.15    7.14
   1   1   4   74.98    7.10
  -3  -1  -4    1.58    0.55
  -3  -1  -4    2.20    0.69
  -3  -1  -4    2.00    0.32
  -3   1  -4    1.66    0.50
  -3   1  -4    2.38    0.70
   3   1   4    2.75    0.52
   3   1   4    2.23    0.49
  -5  -1  -4    5.12    0.91
  -5  -1  -4    4.94    0.85
  -5   1  -4    3.95    0.53
  -5   1  -4    3.23    0.77
  -5   1  -4    5.56    0.72
  -7  -1  -4    4.00    1.08
  -7  -1  -4    5.48    1.74
  -7  -1  -4    5.09    1.06
  -7   1  -4    4.55    0.98
  -7   1  -4    5.38    0.97
  -9  -1  -4    0.15    1.49
  -9  -1  -4   -0.16    0.79
  -9   1  -4   -2.67    1.24
  -9   1  -4    1.38    0.86
 -10  -2   4   34.88    4.68
 -10   2   4   35.05    4.64
  -8  -2   4   50.78    5.53
   8   2  -4   47.08    4.50
  -8   2   4   52.82    5.42
  -6  -2   4   15.09    2.15
   6   2  -4    8.51    1.16
  -6   2   4   13.83    2.02
   4  -2  -4  360.15   34.73
  -4  -2   4  404.41   35.15
  -4   2   4  414.94   35.14
   2  -2  -4   38.21    3.72
  -2  -2   4   31.91    3.79
   2  -2  -4   39.39    3.57
  -2  -2   4   41.90    3.84
  -2   2   4   40.29    3.68
  -2   2   4   34.47    3.49
  -2   2   4   44.15    3.86
   2   2  -4   36.92    3.72
   0  -2   4  314.75   29.78
   0  -2  -4  320.36   29.65
   0  -2   4  309.89   29.65
   0   2   4  316.58   29.60
   0   2   4  384.25   29.74
   0   2  -4  337.68   29.64
   0   2  -4  351.90   29.74
  -2  -2  -4  344.95   31.17
  -2  -2  -4  387.19   31.10
  -2  -2  -4  350.47   31.39
   2   2   4  345.67   31.13
   2   2   4  323.26   31.12
  -2   2  -4  334.23   31.25
  -2   2  -4  364.17   31.13
  -4  -2  -4   41.86    4.39
  -4  -2  -4   54.05    4.39
  -4   2  -4   42.62    4.32
  -6  -2  -4  208.31   16.49
  -6  -2  -4  177.06   16.36
  -6   2  -4  177.76   16.28
  -6   2  -4  164.10   16.25
  -8  -2  -4   26.75    4.46
  -8  -2  -4   29.44    3.30
  -8   2  -4   33.98    3.40
  -8   2  -4   30.92    3.80
  -8   2  -4   30.59    4.09
 -10  -2  -4   36.28    5.18
 -10  -2  -4   42.89    4.20
 -10   2  -4   38.34    4.01
 -10   2  -4   36.72    4.97
  -9  -3   4   44.08    5.31
  -9   3   4   44.93    5.13
  -7  -3   4    4.71    1.49
  -7   3   4    4.86    1.43
  -5  -3   4  116.69   11.02
  -5   3   4  117.98   10.95
  -3  -3   4  175.84   14.62
   3  -3  -4  170.37   14.70
  -3   3   4  163.13   14.48
   3   3  -4  133.98   14.51
  -3   3   4  146.39   14.23
  -3   3   4  175.81   14.61
  -1  -3   4   13.95    1.69
  -1  -3   4   15.43    1.68
   1  -3  -4   14.45    1.62
   1  -3  -4   14.16    1.50
   1   3  -4   12.89    1.54
  -1   3   4   17.22    1.58
  -1   3   4   12.28    1.59
  -1   3   4   12.86    1.40
  -1  -3  -4  279.40   23.93
   1  -3   4  286.21   23.59
  -1  -3  -4  258.23   23.73
  -1  -3  -4  267.33   23.67
   1   3   4  260.23   23.68
   1   3   4  253.14   23.72
  -1   3  -4  266.62   23.76
  -1   3  -4  254.44   23.68
  -3  -3  -4   98.16    8.20
  -3   3  -4   95.21    8.10
   3   3   4   79.43    8.18
  -3   3  -4   84.11    8.19
  -5  -3  -4   52.70    4.96
  -5   3  -4   45.27    4.75
   5   3   4   52.94    5.14
  -5   3  -4   52.88    4.83
  -5   3  -4   54.62    4.68
  -7  -3  -4   62.65    6.43
  -7  -3  -4   60.42    5.50
  -7   3  -4   50.37    5.34
  -7   3  -4   50.40    5.96
  -7   3  -4   60.87    5.20
  -7   3  -4   54.05    5.31
  -9  -3  -4    0.54    1.01
  -9   3  -4    0.43    0.71
  -9   3  -4    1.72    1.40
  -9   3  -4    0.69    0.63
  -8  -4   4   35.78    4.52
  -8   4   4   40.19    4.34
  -8   4   4   35.42    4.20
  -6  -4   4   27.18    3.29
  -6   4   4   26.24    3.12
  -6   4   4   26.72    3.27
  -4  -4   4  167.16   13.82
   4  -4  -4  135.31   13.32
  -4   4   4  149.80   13.65
   4   4  -4  137.56   13.46
  -4   4   4  164.71   13.76
   2  -4  -4   31.22    3.10
  -2  -4   4   32.50    3.41
   2  -4  -4   33.42    3.25
  -2  -4   4   35.02    3.31
  -2   4   4   31.87    3.28
   2   4  -4   29.13    3.20
  -2   4   4   35.19    3.23
  -2   4   4   31.05    3.02
   0  -4  -4  159.29   15.10
   0  -4   4  171.38   15.12
   0  -4  -4  192.14   15.28
   0  -4   4  156.43   15.17
   0   4   4  158.30   15.05
   0   4  -4  170.00   15.11
   0   4  -4  158.31   15.22
   0   4   4  179.86   15.17
  -2  -4  -4  175.04   16.65
   2  -4   4  217.83   16.48
  -2   4  -4  177.31   16.57
   2   4   4  165.52   16.68
  -2   4  -4  187.68   16.60
  -2   4  -4  183.04   16.63
  -4  -4  -4    2.55    0.76
  -4  -4  -4    1.87    0.69
  -4   4  -4    1.63    0.54
  -4   4  -4    1.48    0.51
   4   4   4    0.78    0.64
  -4   4  -4    2.01    0.45
  -6  -4  -4   88.03    8.26
  -6   4  -4   78.26    8.07
  -6   4  -4   82.43    8.62
  -6   4  -4   94.07    7.99
   6   4   4   92.52    8.52
  -6   4  -4   92.74    8.09
  -8  -4  -4    4.92    1.19
  -8  -4  -4    2.71    1.74
  -8   4  -4    2.33    0.79
  -8   4  -4    4.09    0.80
  -8   4  -4    5.04    1.64
  -9  -5   4   67.29    6.85
  -9   5   4   57.26    6.38
  -9   5   4   60.27    6.47
  -7  -5   4   22.29    3.02
  -7   5   4   19.59    2.66
  -7   5   4   18.41    2.69
  -5  -5   4  121.89   11.01
  -5   5   4  113.25   10.85
  -5   5   4  115.64   10.88
   3  -5  -4  200.21   18.56
  -3  -5   4  234.22   18.87
  -3   5   4  205.04   18.79
   3   5  -4  188.48   19.10
  -3   5   4  200.93   18.76
  -3   5   4  214.70   18.52
  -1  -5   4   22.59    2.21
   1  -5  -4   19.37    2.12
  -1  -5   4   23.84    2.34
   1  -5  -4   22.00    2.21
  -1   5   4   16.50    2.19
  -1   5   4   19.42    2.04
  -1   5   4   22.13    2.26
   1   5  -4   21.86    2.51
   1   5  -4   17.86    2.11
   1  -5   4  422.47   34.60
  -1  -5  -4  446.69   34.74
  -1  -5  -4  429.83   34.88
  -1  -5  -4  345.95   34.65
   1   5   4  361.25   34.72
  -1   5  -4  375.87   34.59
  -1   5  -4  341.97   34.72
  -3  -5  -4   16.66    1.88
  -3  -5  -4   22.21    2.01
  -3   5  -4   16.30    1.75
  -3   5  -4   15.69    1.77
  -3   5  -4   13.85    1.71
   3   5   4   14.09    2.07
  -5  -5  -4  131.38   11.70
   5   5   4  112.66   11.84
  -5   5  -4  127.91   11.52
  -5   5  -4  134.63   11.50
  -7  -5  -4   97.05   10.22
  -7  -5  -4  104.25    9.51
  -7   5  -4  100.31    9.87
  -7   5  -4  102.92    9.42
  -9  -5  -4    1.19    1.10
  -9  -5  -4    0.77    1.68
  -9   5  -4    2.74    1.56
  -9   5  -4    1.85    0.75
  -8  -6   4    0.26    1.45
  -8   6   4    1.11    1.18
  -8   6   4   -0.70    1.10
  -6  -6   4    2.02    1.52
  -6   6   4    0.17    0.88
  -6   6   4   -0.52    0.77
  -4  -6   4   15.48    2.02
   4  -6  -4   11.43    1.37
  -4   6   4   13.17    1.35
  -4   6   4   13.71    1.91
  -4   6   4   13.58    1.83
   2  -6  -4   -0.35    0.43
   2  -6  -4    0.16    0.54
  -2  -6   4    0.16    0.55
  -2   6   4   -0.03    0.58
   2   6  -4   -0.52    0.40
  -2   6   4   -0.64    0.42
  -2   6   4    0.04    0.35
   2   6  -4    0.12    0.97
   0  -6  -4   13.09    1.81
   0  -6  -4   17.01    1.78
   0  -6   4   15.39    1.70
   0  -6   4   12.20    1.61
   0   6   4   15.87    1.82
   0   6  -4   13.37    1.55
   0   6  -4   13.51    2.09
  -2  -6  -4    9.88    1.42
   2  -6   4   10.80    1.16
  -2   6  -4    8.85    1.14
   2   6   4    8.55    1.55
  -2   6  -4    8.07    1.41
  -4  -6  -4   11.58    1.65
   4   6   4   11.71    1.96
  -4   6  -4   12.97    1.41
  -4   6  -4   11.69    1.38
  -4   6  -4   10.33    1.41
  -6  -6  -4    4.23    1.10
  -6   6  -4    1.55    0.98
  -6   6  -4    3.21    0.73
   6   6   4    2.75    1.21
  -6   6  -4    1.47    0.69
  -8  -6  -4    0.06    0.90
  -8  -6  -4    2.45    1.58
  -8   6  -4    1.92    1.18
  -8   6  -4    0.98    0.65
  -8   6  -4    0.42    0.63
  -7  -7   4   22.01    2.99
  -7   7   4   18.54    2.75
  -7   7   4   17.72    2.59
  -5  -7   4  133.83   11.77
  -5   7   4  122.73   11.68
  -5   7   4  118.19   11.57
  -5   7   4  126.18   11.17
   3  -7  -4  203.56   18.47
  -3  -7   4  223.04   18.70
   3   7  -4  200.38   19.21
  -3   7   4  198.75   18.73
  -3   7   4  203.57   18.47
   1  -7  -4   14.49    1.80
   1  -7  -4   17.03    1.82
  -1  -7   4   15.45    1.71
  -1   7   4   13.56    1.85
   1   7  -4   11.72    1.58
   1   7  -4   17.87    2.63
  -1  -7  -4  282.34   24.54
  -1   7  -4  265.43   24.72
   1   7   4  271.29   24.67
  -3  -7  -4   52.02    4.94
  -3   7  -4   50.62    4.91
  -3   7  -4   54.44    4.69
   3   7   4   40.30    5.04
  -5  -7  -4  128.79   10.60
  -5   7  -4  104.33   10.53
   5   7   4  104.62   10.77
  -5   7  -4  108.29   10.32
  -5   7  -4  123.62   10.44
  -7  -7  -4  105.76    9.63
  -7  -7  -4  101.02   10.35
  -7   7  -4  100.54    9.39
  -7   7  -4  107.22    9.37
  -7   7  -4   99.82    9.72
   7   7   4   95.60    9.96
  -8   8   4    0.33    1.10
  -6  -8   4    1.45    1.31
  -6   8   4    0.82    0.95
  -6   8   4   -0.84    0.84
  -4  -8   4   17.67    2.18
  -4   8   4   14.97    2.27
  -4   8   4   11.00    1.82
  -4   8   4   18.98    1.72
   4   8  -4   16.56    3.01
  -2  -8   4    1.12    0.69
   2  -8  -4    1.78    0.66
  -2   8   4    0.96    0.84
   2   8  -4    0.44    0.47
   2   8  -4    1.75    1.25
   0  -8  -4   17.59    1.90
   0   8  -4   11.47    1.44
   0   8  -4   12.00    2.10
   0   8   4   13.26    2.03
  -2  -8  -4   25.58    2.83
   2  -8   4   27.91    2.72
   2   8   4   25.47    3.03
  -2   8  -4   21.31    2.86
  -2   8  -4   26.73    2.50
  -4  -8  -4    0.41    0.69
  -4   8  -4    0.31    0.55
  -4   8  -4    0.25    0.51
  -4   8  -4    0.20    0.61
   4   8   4   -0.63    0.79
  -4   8  -4   -0.77    0.34
  -6  -8  -4    0.07    0.84
  -6  -8  -4    1.69    1.28
  -6   8  -4    0.11    0.75
  -6   8  -4   -0.24    0.58
   6   8   4    0.59    1.17
  -6   8  -4    0.38    0.64
  -7  -9   4    2.15    1.63
  -7   9   4    3.74    1.14
  -7   9   4    2.98    1.46
  -5  -9   4   77.26    7.15
  -5   9   4   69.17    7.17
   5   9  -4   69.03    7.93
   3  -9  -4   99.42    8.97
  -3  -9   4  104.33    9.10
  -3   9   4   95.29    9.31
   3   9  -4   85.88    9.75
  -1  -9   4   18.17    1.92
   1  -9  -4   19.08    2.12
   1   9  -4   18.22    2.93
  -1   9   4   16.95    2.47
   1   9  -4   15.76    1.85
  -1  -9  -4  238.68   18.95
  -1   9  -4  177.96   19.01
  -3  -9  -4   16.82    2.15
  -3   9  -4   15.47    1.42
   3   9   4   13.10    2.33
  -3   9  -4   14.30    2.07
  -3   9  -4   12.26    1.60
  -5  -9  -4   52.32    4.64
  -5  -9  -4   38.77    4.85
  -5   9  -4   49.74    4.36
  -5   9  -4   44.37    4.22
  -5   9  -4   40.61    4.41
   5   9   4   39.64    4.83
  -7  -9  -4   33.91    4.52
  -7  -9  -4   39.82    4.06
   7   9   4   31.72    4.43
  -7   9  -4   39.62    3.73
  -7   9  -4   37.34    3.86
  -6 -10   4    5.34    1.62
  -6  10   4    3.00    0.93
  -6  10   4    4.22    1.50
  -4 -10   4   58.69    5.43
  -4  10   4   52.30    5.64
   4  10  -4   47.81    6.13
  -2 -10   4   18.41    1.98
   2 -10  -4   20.22    2.19
  -2  10   4   13.38    2.39
   2  10  -4   13.31    2.73
   0 -10  -4   38.70    3.54
   0  10   4   33.77    3.82
   0  10  -4   25.28    3.71
  -2 -10  -4   60.45    5.39
  -2  10  -4   47.34    5.45
   2  10   4   53.59    5.66
  -4 -10  -4    0.16    0.88
  -4 -10  -4    0.83    0.91
  -4  10  -4    0.05    0.88
   4  10   4    0.38    1.06
  -6 -10  -4   49.30    4.64
  -6 -10  -4   49.10    5.08
   6  10   4   32.68    4.80
  -5 -11   4   28.71    3.32
   5  11  -4   24.01    4.17
  -5  11   4   25.10    3.39
  -3 -11   4   35.89    3.25
   3  11  -4   19.81    3.95
  -3  11   4   26.82    3.54
   1 -11  -4    3.46    1.09
   1  11  -4    4.81    1.75
  -1  11   4    6.32    1.55
  -1 -11  -4   55.11    5.11
  -1  11  -4   42.96    5.27
   1  11   4   51.51    5.39
  -3 -11  -4   17.06    2.20
   3  11   4   12.87    2.51
  -3  11  -4   11.35    2.06
  -5 -11  -4   12.71    2.19
  -5 -11  -4   14.94    2.56
  -5  11  -4   17.14    2.14
   2  12  -4   10.11    2.36
  -2  12   4    6.31    1.71
   0 -12  -4   47.81    4.39
   0  12  -4   33.12    4.56
  -2 -12  -4   38.69    4.24
  -2 -12  -4   51.89    4.48
  -2  12  -4   35.53    4.41
   2  12   4   38.45    4.94
  -8   0   5   17.93    3.06
   6   0  -5  206.95   19.20
  -6   0   5  228.43   19.91
  -4   0   5   34.25    3.63
   4   0  -5   31.98    3.11
   2   0  -5  320.31   27.99
  -2   0   5  308.17   28.28
   0   0   5  221.28   23.28
   0   0   5  286.19   23.02
   0   0  -5  266.28   23.11
  -2   0  -5   54.98    5.15
  -4   0  -5  475.04   42.28
  -6   0  -5   19.52    1.78
  -6   0  -5   18.04    2.23
  -8   0  -5   62.70    7.46
  -8   0  -5   75.91    6.78
  -9  -1   5   -0.36    1.51
  -9   1   5   -0.05    1.54
  -7  -1   5    6.51    1.78
  -7   1   5    6.89    1.86
   7   1  -5    7.08    0.83
  -5  -1   5    6.00    1.33
   5  -1  -5    5.75    0.96
  -5   1   5    6.54    1.52
   5   1  -5    5.04    0.78
   5   1  -5    4.67    0.75
  -3  -1   5    7.39    1.42
   3  -1  -5   10.40    1.18
  -3  -1   5   10.20    1.68
   3   1  -5    9.63    1.17
  -3   1   5   10.67    1.64
   1  -1  -5   57.17    5.03
  -1  -1   5   46.86    5.10
  -1  -1   5   52.08    5.27
  -1   1   5   53.36    5.28
  -1   1   5   57.43    5.01
   1   1  -5   55.72    5.01
  -1  -1  -5   -0.46    0.35
  -1   1  -5   -0.43    0.35
   1   1   5    0.41    0.30
  -3  -1  -5    4.88    0.88
  -3   1  -5    4.27    0.79
  -5  -1  -5    6.72    0.71
  -5  -1  -5    7.14    1.18
  -5   1  -5    5.40    1.04
  -7  -1  -5    1.87    0.56
  -7  -1  -5    1.19    0.85
  -7   1  -5    1.04    0.80
  -7   1  -5    2.02    0.37
  -9  -1  -5    4.87    1.24
  -9  -1  -5    3.29    1.66
  -9   1  -5    4.76    1.21
  -8  -2   5   16.71    2.90
  -8   2   5   13.84    2.61
  -6  -2   5  179.70   16.80
   6   2  -5  183.24   16.21
  -6   2   5  179.65   16.77
   4  -2  -5    6.95    0.91
  -4  -2   5    7.59    1.42
  -4   2   5    5.81    1.28
   4   2  -5    6.20    0.96
   2  -2  -5  283.64   25.98
  -2  -2   5  294.48   26.26
  -2   2   5  298.17   26.05
   2   2  -5  299.76   25.99
  -2   2   5  281.05   26.25
   0  -2   5  199.38   20.83
   0  -2  -5  234.79   20.71
   0   2  -5  238.43   20.68
   0   2   5  224.13   20.63
   0   2   5  253.27   20.67
   0   2  -5  237.28   20.92
  -2  -2  -5   87.34    7.93
   2   2   5   78.03    7.80
  -2   2  -5   94.67    7.89
  -4  -2  -5  221.42   20.38
  -4   2  -5  231.72   20.32
  -6  -2  -5   21.45    2.47
  -6  -2  -5   23.86    2.22
  -6   2  -5   17.19    2.34
  -8  -2  -5   79.61    8.34
  -8  -2  -5   80.15    7.45
  -8   2  -5   78.25    7.35
  -8   2  -5   72.42    8.07
  -9  -3   5    0.07    1.55
  -9   3   5   -0.44    1.36
  -7  -3   5   60.82    5.93
  -7   3   5   61.09    5.82
   7   3  -5   47.09    5.05
  -5  -3   5   72.04    6.37
   5  -3  -5   56.66    5.60
  -5   3   5   69.75    6.31
   5   3  -5   60.44    5.77
  -5   3   5   61.74    6.08
   3  -3  -5   23.92    2.33
  -3  -3   5   19.49    2.58
  -3  -3   5   24.17    2.69
  -3   3   5   22.64    2.68
  -3   3   5   22.94    2.46
  -1  -3   5  173.35   17.36
   1  -3  -5  198.94   17.27
  -1  -3   5  195.09   17.46
  -1   3   5  215.25   17.32
   1   3  -5  197.92   17.25
  -1   3   5  173.93   17.43
  -1   3   5  190.60   17.18
   1  -3   5   70.84    5.75
  -1  -3  -5   64.09    6.00
  -1   3  -5   61.42    5.93
   1   3   5   61.78    5.95
  -1   3  -5   59.83    6.01
  -3  -3  -5   96.79    7.59
  -3  -3  -5   84.01    7.75
   3   3   5   71.37    7.67
  -3   3  -5   80.14    7.65
  -5  -3  -5   65.31    6.09
  -5   3  -5   60.09    5.94
   5   3   5   66.55    6.13
  -7  -3  -5    4.03    1.09
  -7   3  -5    3.50    0.89
  -9  -3  -5   25.43    3.92
  -9   3  -5   17.68    3.68
  -9   3  -5   20.59    2.45
  -8  -4   5   14.91    2.83
  -8   4   5   17.73    2.62
  -8   4   5   13.91    2.55
  -6  -4   5   77.46    7.52
  -6   4   5   70.61    7.26
  -6   4   5   76.34    7.40
   4  -4  -5    5.80    0.88
  -4  -4   5    8.53    1.54
  -4   4   5    6.61    1.23
  -4   4   5    4.94    1.34
  -2  -4   5  143.05   12.57
  -2  -4   5  124.00   12.58
   2  -4  -5  152.10   12.49
  -2   4   5  132.88   12.24
  -2   4   5  117.78   12.50
  -2   4   5  149.38   12.45
   0  -4   5  118.51   12.08
   0  -4  -5  132.16   12.00
   0  -4   5  137.83   11.94
   0   4  -5  138.20   12.02
   0   4  -5  132.93   11.96
  -2  -4  -5    0.92    0.65
  -2  -4  -5    1.08    0.45
  -2   4  -5    1.18    0.55
   2   4   5    0.62    0.59
  -2   4  -5    1.08    0.61
  -4  -4  -5  114.56   10.13
   4   4   5   98.57   10.11
  -4   4  -5  115.54    9.99
  -6  -4  -5    0.11    0.72
  -6  -4  -5    1.54    0.85
  -6   4  -5    2.25    0.70
  -8  -4  -5   18.44    2.52
  -8  -4  -5   16.33    3.64
  -8   4  -5   16.07    2.95
  -8   4  -5   19.46    2.12
  -7  -5   5   68.28    6.94
  -7   5   5   67.07    6.76
  -7   5   5   63.56    6.67
  -5  -5   5   93.75    8.73
  -5   5   5   89.64    8.67
  -5   5   5   86.98    8.56
   3  -5  -5   36.34    3.40
  -3  -5   5   36.37    3.71
  -3   5   5   29.95    3.60
  -3   5   5   36.12    3.60
  -3   5   5   34.92    3.27
   1  -5  -5  280.76   25.11
  -1  -5   5  267.97   25.20
  -1  -5   5  277.50   25.21
  -1   5   5  294.91   25.18
   1  -5   5    3.35    0.57
  -1  -5  -5    1.19    0.68
  -1  -5  -5    1.06    0.52
  -1   5  -5    1.94    0.64
  -1   5  -5    1.93    0.60
   1   5   5    1.37    0.69
  -3  -5  -5  178.87   15.60
  -3   5  -5  183.76   15.48
   3   5   5  151.98   15.59
  -5  -5  -5  121.25   10.50
   5   5   5  103.79   10.54
  -5   5  -5  113.74   10.30
  -7  -5  -5    8.99    1.61
  -7   5  -5    8.86    1.96
  -7   5  -5    9.20    1.39
  -8  -6   5   -2.09    1.51
  -8   6   5    0.55    1.22
  -8   6   5   -0.50    1.07
  -6  -6   5    3.69    1.63
  -6   6   5    5.56    1.47
  -6   6   5    6.57    1.66
  -4  -6   5    0.07    0.87
   4  -6  -5   -0.05    0.44
  -4   6   5    0.87    0.86
  -4   6   5    0.16    0.35
  -4   6   5    0.27    0.76
   2  -6  -5   12.14    1.64
  -2  -6   5   14.00    1.90
  -2   6   5   11.83    1.77
  -2   6   5   10.92    1.74
   0  -6   5    5.36    0.94
   0  -6   5    3.99    0.95
   0  -6  -5    5.33    1.08
   0   6  -5    6.48    1.33
   0   6   5    4.41    1.16
   0   6  -5    3.87    0.84
  -2  -6  -5   19.37    2.17
   2  -6   5   20.22    1.87
  -2   6  -5   17.17    1.99
   2   6   5   15.57    2.31
  -2   6  -5   16.87    2.04
  -4  -6  -5    1.50    0.87
  -4   6  -5    3.98    0.70
  -4   6  -5    3.20    0.79
   4   6   5    1.23    0.94
  -6  -6  -5   -0.49    0.89
   6   6   5    1.64    1.05
  -6   6  -5    0.57    0.88
  -6   6  -5    0.88    0.61
  -6   6  -5    0.18    0.59
  -8  -6  -5    7.81    1.62
  -8  -6  -5    8.60    2.46
  -8   6  -5    5.59    1.19
  -8   6  -5    9.85    1.80
  -7  -7   5   76.38    6.98
  -7   7   5   61.88    6.69
  -7   7   5   60.28    6.62
  -5  -7   5   90.44    8.83
  -5   7   5   91.71    8.77
   3  -7  -5   27.11    2.71
  -3  -7   5   32.22    3.05
  -3   7   5   27.07    3.00
  -3   7   5   19.79    2.77
  -1  -7   5  202.18   18.60
   1  -7  -5  221.04   18.61
   1   7  -5  187.73   18.67
  -1   7   5  218.96   18.74
   1   7  -5  199.36   18.93
  -1  -7  -5   24.93    2.71
   1  -7   5   28.70    2.65
  -1   7  -5   22.61    2.43
   1   7   5   22.02    2.79
  -1   7  -5   21.40    2.93
  -3  -7  -5  186.99   15.97
  -3   7  -5  161.31   15.83
  -3   7  -5  186.92   15.82
   3   7   5  151.78   16.02
  -3   7  -5  184.91   15.74
  -5  -7  -5  113.95   10.24
  -5   7  -5  124.59   10.07
  -5   7  -5  103.56    9.95
   5   7   5   93.94   10.34
  -7  -7  -5    9.59    2.48
  -7  -7  -5    8.42    1.63
  -7   7  -5    7.34    1.89
   7   7   5    9.93    2.03
  -7   7  -5    8.79    1.40
  -6  -8   5    6.79    1.87
  -6   8   5    7.68    1.97
  -6   8   5    4.88    1.34
   4  -8  -5    0.27    0.56
  -4  -8   5    0.11    1.00
  -4   8   5   -0.09    0.69
  -4   8   5    0.24    0.90
  -2  -8   5   14.66    1.85
   2  -8  -5   13.42    1.82
  -2   8   5   14.32    2.13
   2   8  -5    8.36    2.27
   0  -8  -5   24.67    2.48
   0   8   5   21.86    2.48
   0   8  -5   16.70    2.03
   0   8  -5   16.84    2.61
  -2  -8  -5    1.49    0.85
   2  -8   5   -1.06    0.50
  -2   8  -5    0.95    0.56
   2   8   5    2.24    1.08
  -2   8  -5   -0.33    0.76
  -4  -8  -5    1.66    0.92
   4   8   5    1.46    0.96
  -4   8  -5   -0.13    0.64
  -6   8  -5    3.21    1.00
   6   8   5    3.41    1.38
  -6   8  -5    1.73    0.80
  -5  -9   5   41.23    4.15
  -5   9   5   29.55    3.73
  -5   9   5   46.12    4.66
  -3  -9   5   28.33    3.19
   3  -9  -5   32.23    3.08
   3   9  -5   27.76    4.22
  -3   9   5   25.77    3.34
   1  -9  -5  173.58   14.80
   1   9  -5  156.80   15.17
  -1   9   5  164.40   14.93
   1   9  -5  148.66   14.96
  -1  -9  -5    2.47    1.18
   1   9   5    3.07    1.19
  -1   9  -5    5.26    1.43
  -3  -9  -5   72.30    6.45
  -3   9  -5   60.82    6.37
  -3   9  -5   69.15    6.26
   3   9   5   58.93    6.57
  -5  -9  -5   39.98    5.51
  -5   9  -5   35.92    4.01
   5   9   5   37.92    4.49
  -5   9  -5   44.53    4.02
  -4 -10   5    4.18    1.28
   4  10  -5    6.55    2.30
   2 -10  -5   36.51    3.74
  -2 -10   5   36.55    3.66
   2  10  -5   34.90    4.43
  -2  10   5   32.59    3.97
   0 -10  -5   42.81    4.44
   0  10   5   44.58    4.69
   0  10  -5   40.90    4.74
  -2 -10  -5   -1.39    0.99
   2  10   5    2.28    1.25
  -2  10  -5    0.93    0.94
  -4 -10  -5   58.67    5.38
  -4  10  -5   46.69    5.13
  -4  10  -5   52.08    5.12
   4  10   5   50.29    5.55
  -3 -11   5    5.74    1.46
   3  11  -5    7.87    2.30
  -3  11   5    7.61    1.85
   1 -11  -5   51.31    4.75
   1  11  -5   38.20    5.13
  -1  11   5   45.83    5.02
  -1 -11  -5    8.16    1.63
  -1  11  -5    5.75    1.65
   1  11   5    8.27    1.83
  -3 -11  -5   30.14    3.39
   3  11   5   23.71    3.82
   0  12  -5   23.24    3.46
  -8   0   6   78.00    8.15
   6   0  -6    3.19    0.64
   6   0  -6    2.25    0.54
  -6   0   6    2.63    1.40
  -4   0   6  200.25   18.43
   4   0  -6  199.39   17.90
  -2   0   6  124.65   12.34
   2   0  -6  139.51   12.01
   0   0  -6   96.29    7.97
   0   0   6   76.00    8.15
  -2   0  -6  453.46   40.39
  -6   0  -6  120.98   11.15
  -8   0  -6   62.28    6.08
  -7  -1   6   -1.49    1.17
  -7   1   6    2.68    1.49
   5  -1  -6    7.26    1.05
  -5  -1   6    9.58    1.90
   5   1  -6    7.68    1.09
  -5   1   6    7.10    1.73
  -3  -1   6   31.43    3.56
   3  -1  -6   32.41    3.12
   3   1  -6   31.13    3.09
  -3   1   6   30.37    3.57
  -1  -1   6    0.81    0.56
  -1  -1   6    0.70    0.86
   1  -1  -6   -0.05    0.48
  -1   1   6    0.84    0.83
   1   1  -6    0.51    0.50
  -1   1   6    0.08    0.44
  -1  -1  -6    6.60    1.09
  -1   1  -6    5.54    1.02
   1   1   6    6.58    0.80
  -3  -1  -6    4.85    1.00
  -3   1  -6    4.72    0.93
  -5  -1  -6    2.89    0.87
  -5   1  -6    2.50    0.82
  -7  -1  -6    7.26    1.37
  -7   1  -6    6.36    1.29
  -8  -2   6   68.05    7.22
  -8   2   6   65.97    7.12
  -6  -2   6    1.14    1.33
  -6   2   6   -0.58    1.08
   6   2  -6   -1.42    0.50
   6   2  -6   -0.29    0.49
  -4  -2   6  167.98   17.60
   4  -2  -6  192.88   16.97
   4   2  -6  200.13   17.00
  -4   2   6  190.87   17.21
   2  -2  -6  109.42    9.70
  -2  -2   6  105.79   10.00
  -2   2   6   92.78    9.96
  -2   2   6  109.86    9.73
   2   2  -6  110.80    9.69
   0  -2  -6  119.03   10.30
   0  -2   6   92.90   10.43
   0   2   6  121.69   10.21
   0   2  -6  115.03   10.25
  -2  -2  -6  222.47   18.30
  -2   2  -6  217.23   18.23
   2   2   6  173.63   18.05
  -4  -2  -6    6.80    1.17
  -4   2  -6    3.76    1.04
  -6  -2  -6  133.38   11.91
  -6   2  -6  124.60   11.78
  -8  -2  -6   44.88    4.80
  -8   2  -6   28.81    4.30
  -8   2  -6   37.87    3.78
  -7  -3   6   23.00    3.39
  -7   3   6   19.15    3.14
  -7   3   6   23.29    2.94
   7   3  -6   21.29    2.28
  -5  -3   6   23.16    3.04
   5   3  -6   22.68    2.43
  -5   3   6   23.39    2.76
  -5   3   6   22.24    2.85
  -3  -3   6  118.10   11.40
   3  -3  -6  125.61   11.06
  -3   3   6  126.95   11.19
  -3   3   6  109.25   11.35
   3   3  -6  126.16   11.07
  -1  -3   6   23.36    2.86
   1  -3  -6   27.50    2.67
  -1  -3   6   22.72    2.66
  -1   3   6   21.55    2.86
  -1   3   6   28.53    2.67
   1   3  -6   27.44    2.64
  -1  -3  -6   95.94    9.10
   1   3   6   97.61    9.02
  -1   3  -6  102.09    9.05
  -3  -3  -6   54.83    5.10
  -3   3  -6   50.00    4.96
  -5  -3  -6   10.25    1.14
  -5  -3  -6   12.17    1.70
  -5   3  -6    9.97    1.47
  -7  -3  -6   37.41    3.78
  -7   3  -6   32.71    3.54
  -8  -4   6   24.78    4.09
  -8   4   6   34.14    3.78
  -8   4   6   27.65    3.79
  -6  -4   6    0.92    1.31
   6   4  -6    0.80    0.72
  -6   4   6   -0.20    0.96
  -6   4   6   -0.50    1.10
   4  -4  -6   90.71    8.17
  -4   4   6   84.09    8.60
   4   4  -6   91.36    8.26
  -4   4   6   89.11    8.44
  -2  -4   6   69.06    7.13
   2  -4  -6   79.92    6.98
  -2  -4   6   76.66    7.23
  -2   4   6   81.58    7.04
   2   4  -6   77.87    6.96
  -2   4   6   60.18    7.12
   0  -4   6    6.75    0.97
   0  -4  -6    8.07    1.27
   0  -4   6    4.99    1.30
   0   4   6    7.69    1.25
   0   4  -6    6.40    1.11
  -2  -4  -6  110.71    9.86
  -2   4  -6  115.42    9.77
   2   4   6   94.36    9.74
  -4  -4  -6   -0.28    0.35
  -4  -4  -6   -0.35    0.71
  -4   4  -6   -0.06    0.57
   4   4   6    0.43    0.60
  -6  -4  -6   28.40    3.19
  -6   4  -6   28.82    2.99
  -8  -4  -6    9.29    1.77
  -8  -4  -6    9.04    2.18
  -8   4  -6    8.53    2.08
  -8   4  -6    7.66    2.23
  -7  -5   6   20.45    3.45
  -7   5   6   29.61    3.46
  -5  -5   6   32.53    3.88
  -5   5   6   38.27    3.77
  -5   5   6   29.20    3.77
   3  -5  -6  174.67   15.53
  -3  -5   6  169.54   15.82
  -3   5   6  175.86   15.50
  -3   5   6  165.76   15.67
  -1  -5   6    1.30    0.84
   1  -5  -6    1.35    0.83
  -1   5   6    3.90    1.02
   1   5  -6    1.96    0.73
  -1  -5  -6  186.56   17.13
   1   5   6  190.94   17.14
  -3  -5  -6  100.43    9.08
  -3  -5  -6  103.01    8.87
  -3   5  -6   99.45    8.93
   3   5   6   83.54    8.98
  -5  -5  -6   29.28    3.25
  -5   5  -6   30.13    3.06
   5   5   6   29.03    3.29
  -7  -5  -6   82.21    8.28
  -7   5  -6   87.75    8.68
  -7   5  -6   87.52    8.05
  -6  -6   6    0.23    1.21
  -6   6   6    0.50    1.07
  -6   6   6   -0.02    1.11
  -4  -6   6    7.97    1.81
   4  -6  -6    7.43    1.18
  -4   6   6    9.18    1.72
  -4   6   6    8.38    1.65
  -2  -6   6    2.10    0.99
   2  -6  -6    1.11    0.83
  -2   6   6    1.67    0.87
  -2   6   6    1.56    0.98
   0  -6   6   17.69    1.88
   0  -6  -6   16.49    2.21
   0   6   6   15.13    2.05
   0   6  -6   17.03    1.99
  -2  -6  -6    2.49    0.98
  -2   6  -6    3.40    0.87
   2   6   6    1.49    0.88
  -4  -6  -6   -0.75    0.76
  -4   6  -6    0.84    0.70
   4   6   6    0.94    0.85
  -6  -6  -6   11.90    1.89
   6   6   6    7.60    1.72
  -6   6  -6   10.52    1.48
  -5  -7   6   28.40    3.28
  -5   7   6   20.82    2.98
  -5   7   6   27.09    3.15
  -3  -7   6  123.76   12.28
   3  -7  -6  141.19   12.08
  -3   7   6  130.55   12.30
   1  -7  -6    6.49    1.32
  -1  -7   6    4.32    1.12
  -1   7   6    4.83    1.29
  -1  -7  -6  204.77   17.98
  -1   7  -6  191.84   17.85
   1   7   6  195.54   18.05
  -3  -7  -6   94.95    8.48
  -3   7  -6   94.84    8.30
   3   7   6   76.42    8.47
  -5  -7  -6   21.20    2.72
   5   7   6   20.75    2.84
  -5   7  -6   23.51    2.50
  -6  -8   6   -0.13    1.22
  -6   8   6    0.52    1.17
  -6   8   6    0.52    1.06
   4  -8  -6   12.72    1.41
  -4  -8   6    7.69    1.70
  -4   8   6   11.68    2.10
  -4   8   6    6.29    1.52
  -2  -8   6    9.07    1.69
   2  -8  -6   10.18    1.64
  -2   8   6   10.56    1.80
   0  -8  -6    1.88    0.99
   0   8   6    0.90    0.99
   0   8  -6    1.73    1.08
  -2  -8  -6    2.33    1.02
  -2   8  -6    2.49    0.87
  -2   8  -6    2.04    0.80
  -4  -8  -6    0.07    0.91
  -4   8  -6    2.60    0.92
   4   8   6    2.32    1.23
  -6  -8  -6    3.91    1.32
   6   8   6    7.91    1.81
  -6   8  -6    4.39    1.06
  -5  -9   6   23.33    3.16
  -5   9   6   26.02    3.27
  -5   9   6   21.23    2.77
  -3  -9   6   99.01    9.81
   3  -9  -6  111.00    9.62
  -3   9   6  100.10    9.95
   1  -9  -6    0.08    1.04
  -1   9   6    0.13    0.89
   1   9  -6    0.07    1.22
  -1  -9  -6   81.85    7.37
  -1   9  -6   69.47    7.36
  -3  -9  -6   32.63    3.70
  -3   9  -6   33.04    3.50
  -5  -9  -6   14.88    2.53
  -5   9  -6   18.34    2.24
  -2 -10   6   26.43    3.00
   2 -10  -6   28.79    3.04
  -2  10   6   22.28    3.10
   2  10  -6   22.41    3.61
   0 -10  -6    1.07    1.22
   0  10   6    5.25    1.68
   0  10  -6    2.77    1.32
  -2  10  -6   49.57    5.30
   2  10   6   52.59    5.59
  -2  10  -6   54.38    5.24
  -6   0   7   88.73    8.95
  -4   0   7   43.50    4.91
   4   0  -7   44.98    4.32
  -2   0   7  108.89    9.36
   2   0  -7  103.82    9.36
  -2   0   7   89.66    9.71
   0   0   7  258.54   26.27
   0   0  -7  335.09   26.45
  -2   0  -7    0.72    0.68
  -4   0  -7  154.04   14.08
  -6   0  -7   64.45    6.26
  -7  -1   7    4.31    1.72
  -7   1   7    5.42    1.89
  -5  -1   7   12.98    2.56
   5  -1  -7   15.55    1.81
   5   1  -7   15.58    1.84
  -5   1   7   15.66    2.59
  -3  -1   7    0.12    1.10
   3  -1  -7    1.31    0.75
  -3   1   7   -0.89    0.94
   3   1  -7    1.60    0.70
  -3   1   7    1.53    0.83
   1  -1  -7    6.27    1.12
  -1  -1   7    3.15    0.76
  -1  -1   7    4.08    0.93
  -1   1   7    4.46    1.38
  -1   1   7    5.47    0.92
   1   1  -7    2.63    0.94
  -1  -1  -7    3.55    0.95
   1   1   7    3.47    0.60
  -1   1  -7    3.19    0.88
   1   1   7    3.28    0.52
  -3  -1  -7    6.42    1.18
  -3   1  -7    4.87    1.09
  -5  -1  -7    7.51    1.38
  -5   1  -7    5.03    1.18
  -7  -1  -7   -0.01    0.75
  -7   1  -7    0.75    1.05
  -6  -2   7   85.15    9.16
   6   2  -7  100.41    8.47
  -6   2   7   94.37    8.92
  -6   2   7   83.50    9.12
   4  -2  -7   34.05    3.15
  -4  -2   7   25.14    3.47
  -4   2   7   32.61    3.40
   4   2  -7   29.87    3.12
  -4   2   7   29.00    3.66
  -2  -2   7   94.81    9.92
   2  -2  -7  108.24    9.60
   2   2  -7  112.52    9.57
  -2   2   7   86.57    9.86
  -2   2   7  114.10    9.61
   0  -2   7  178.35   14.78
   0  -2  -7  158.74   15.07
   0   2   7  161.24   14.93
   0   2  -7  161.02   15.02
  -2  -2  -7   -0.41    0.68
  -2   2  -7    0.45    0.68
  -4  -2  -7  177.78   15.32
  -4   2  -7  157.78   15.19
  -6  -2  -7   33.54    3.43
  -6   2  -7   28.60    3.24
  -7  -3   7   14.30    2.68
  -7   3   7   11.88    2.56
  -7   3   7   10.48    2.43
   7   3  -7   12.31    1.62
   5  -3  -7   58.78    5.41
  -5  -3   7   53.41    6.10
   5   3  -7   61.77    5.53
  -5   3   7   52.85    6.04
  -5   3   7   58.52    5.87
  -3  -3   7    8.67    1.81
   3  -3  -7    9.02    1.37
   3   3  -7    6.64    1.28
  -3   3   7    5.31    1.60
  -3   3   7    6.72    1.34
  -1  -3   7   59.84    7.75
   1  -3  -7   85.94    7.39
  -1  -3   7   75.93    7.27
  -1   3   7   93.09    7.33
   1   3  -7   81.09    7.31
  -1   3   7   66.24    7.55
  -1   3  -7   28.07    2.96
   1   3   7   28.24    2.86
  -3  -3  -7   20.92    2.31
   3   3   7   15.67    1.82
  -3   3  -7   20.48    2.15
  -5  -3  -7   39.33    4.09
  -5   3  -7   39.06    3.97
  -7  -3  -7   -1.47    0.71
  -7   3  -7   -0.98    0.67
  -6  -4   7   36.74    4.80
  -6   4   7   45.22    4.98
   6   4  -7   42.86    4.26
  -6   4   7   45.61    4.73
   4  -4  -7   36.34    3.46
  -4  -4   7   32.30    3.96
  -4   4   7   37.28    3.80
  -4   4   7   29.31    3.89
   2  -4  -7   11.93    1.78
  -2  -4   7   11.72    2.07
  -2   4   7    8.21    1.88
  -2   4   7   11.49    1.76
   2   4  -7   13.48    1.75
   0  -4  -7   78.05    7.67
   0  -4   7   81.87    7.34
   0   4  -7   80.14    7.58
   0   4   7   82.59    7.60
  -2  -4  -7    2.80    0.99
   2   4   7    1.90    0.75
  -2   4  -7    1.56    0.79
  -4  -4  -7   37.04    3.70
   4   4   7   28.99    3.35
  -4   4  -7   39.53    3.57
  -6  -4  -7    9.91    1.69
  -6   4  -7    8.02    2.04
  -5  -5   7   69.15    7.20
  -5   5   7   68.55    6.97
   5   5  -7   75.96    6.75
  -5   5   7   65.98    7.14
  -3  -5   7    6.95    1.83
   3  -5  -7    9.64    1.54
  -3   5   7    8.94    1.61
  -3   5   7    6.65    1.74
   3   5  -7   12.71    1.70
   1  -5  -7  160.31   14.74
   1   5  -7  159.60   14.67
  -1   5   7  162.95   14.75
  -1  -5  -7   64.90    6.18
   1   5   7   57.35    6.03
  -1   5  -7   67.17    6.04
  -3  -5  -7   51.82    4.92
   3   5   7   39.78    4.70
  -3   5  -7   55.21    4.79
  -5  -5  -7  109.48   10.51
  -5   5  -7  113.54   10.36
  -6  -6   7    7.20    1.98
   6   6  -7    5.71    1.30
  -6   6   7    3.41    1.44
  -6   6   7    3.51    1.76
   4  -6  -7    0.22    0.77
  -4  -6   7   -0.41    1.10
  -4   6   7   -0.58    0.90
  -4   6   7   -0.35    0.92
   4   6  -7    0.38    0.97
   2  -6  -7   10.07    1.68
  -2  -6   7   10.39    1.83
  -2   6   7    8.31    1.72
   2   6  -7   10.00    1.61
   0  -6  -7    1.71    1.12
   0  -6   7    2.00    0.76
   0   6   7    2.04    0.99
   0   6  -7    1.24    0.88
  -2  -6  -7    0.43    0.81
  -2   6  -7   -0.15    0.68
   2   6   7    0.46    0.93
  -4  -6  -7   13.79    2.07
   4   6   7   10.33    1.88
  -4   6  -7   15.01    1.91
  -6  -6  -7   -0.45    1.35
  -6   6  -7    0.73    0.75
  -5  -7   7   54.90    5.63
  -5   7   7   43.43    5.43
  -5   7   7   57.66    5.57
  -3  -7   7    0.77    1.01
   3  -7  -7   -0.67    0.88
  -3   7   7   -0.15    1.02
  -3   7   7   -0.46    0.73
   1  -7  -7  193.58   16.79
   1   7  -7  173.05   16.66
  -1  -7  -7   56.62    5.55
   1   7   7   51.49    5.48
  -1   7  -7   54.80    5.34
  -3  -7  -7   44.19    4.39
  -3   7  -7   41.82    4.18
   3   7   7   36.42    4.27
  -5  -7  -7   86.46    8.37
  -4  -8   7    3.51    1.59
   4  -8  -7    5.59    1.20
  -4   8   7    2.50    1.12
   2  -8  -7   -0.37    1.03
  -2  -8   7    0.11    0.95
  -2   8   7    1.13    1.05
   0  -8  -7    1.35    1.25
   0   8   7    2.05    1.08
   0   8  -7    2.15    0.97
  -2  -8  -7    2.11    1.10
   2   8   7    1.57    1.22
  -2   8  -7    1.03    1.13
  -4  -8  -7    6.22    1.58
  -4   8  -7    3.61    1.12
   4   8   7    3.05    1.35
   1  -9  -7   69.90    6.25
  -1   9   7   53.44    6.24
  -1  -9  -7   21.72    2.88
  -1   9  -7   21.05    2.49
   1   9   7   15.35    2.67
  -6   0   8    8.25    2.19
  -4   0   8   82.01    8.30
  -4   0   8   71.66    7.89
   4   0  -8   80.28    7.35
  -2   0   8  199.71   16.36
  -2   0   8  151.56   16.76
   2   0  -8  187.10   16.59
   0   0  -8    8.01    1.53
   0   0   8    8.00    0.97
  -2   0  -8  149.87   13.77
  -4   0  -8   42.64    4.38
  -6   0  -8   24.27    2.84
  -5  -1   8    0.02    1.55
   5  -1  -8    1.20    0.93
   5   1  -8    0.52    0.86
  -5   1   8    1.81    1.33
  -5   1   8    1.32    1.14
   3  -1  -8    2.80    0.94
  -3  -1   8    1.12    1.29
  -3   1   8    2.40    1.00
  -3   1   8    2.10    1.30
  -1  -1   8    2.21    0.97
   1  -1  -8    1.20    0.86
  -1  -1   8    1.91    0.66
  -1  -1   8    1.17    1.10
  -1   1   8   -0.48    0.91
  -1   1   8    2.02    0.98
  -1   1   8    2.41    0.77
   1   1  -8    1.67    0.93
  -1  -1  -8    5.81    1.28
  -1   1  -8    6.54    1.29
  -3  -1  -8    7.04    1.39
  -3   1  -8    4.90    1.20
  -5  -1  -8    1.95    1.02
  -5   1  -8    1.86    0.94
  -6  -2   8    5.70    1.99
   6   2  -8    3.97    1.08
  -6   2   8    2.49    1.68
  -6   2   8    5.25    1.57
   4  -2  -8   75.79    6.77
  -4  -2   8   61.58    7.27
  -4   2   8   76.45    6.98
  -4   2   8   58.85    7.23
   4   2  -8   78.38    6.78
  -2  -2   8   71.51    7.92
   2  -2  -8   81.29    7.79
  -2   2   8   89.02    7.56
  -2   2   8   63.40    7.85
   2   2  -8   90.85    7.59
   0  -2  -8    2.42    0.95
   0   2  -8    3.58    1.03
   0   2   8    3.11    0.76
  -2  -2  -8  161.38   14.96
  -2   2  -8  164.16   14.89
  -4  -2  -8   27.29    2.83
  -4   2  -8   19.46    2.59
  -6  -2  -8   45.28    4.75
  -6   2  -8   32.44    3.78
   5  -3  -8   -0.20    0.86
  -5  -3   8    0.81    1.56
  -5   3   8    1.08    1.27
  -5   3   8    2.19    1.37
   5   3  -8    0.59    0.94
   3  -3  -8   58.75    4.98
  -3  -3   8   43.85    5.32
  -3   3   8   41.03    5.28
   3   3  -8   51.45    4.91
  -1  -3   8    7.90    1.93
  -1  -3   8   12.51    1.47
   1  -3  -8   14.53    2.03
   1   3  -8   11.60    1.72
  -1   3   8   14.93    1.82
  -1  -3  -8   24.81    2.85
   1   3   8   22.52    2.47
  -1   3  -8   25.81    2.75
  -3  -3  -8   41.36    3.99
  -3   3  -8   32.76    3.73
  -5  -3  -8    1.27    0.97
  -5   3  -8    0.57    0.84
  -4  -4   8    6.40    1.90
   4  -4  -8    9.56    1.54
  -4   4   8    7.50    1.63
   4   4  -8    8.02    1.51
   2  -4  -8   37.86    4.05
  -2  -4   8   34.04    4.32
  -2   4   8   45.46    4.13
   2   4  -8   44.68    4.04
  -2   4   8   30.40    4.24
   0  -4  -8    3.88    1.23
   0   4  -8    5.21    1.17
   0   4   8    5.24    1.14
  -2  -4  -8   29.27    3.34
   2   4   8   25.18    2.99
  -2   4  -8   38.19    3.32
  -4  -4  -8    4.21    1.29
  -4   4  -8    2.63    1.02
  -3  -5   8   79.28    8.64
  -3   5   8   70.25    8.54
   3   5  -8  101.58    8.35
  -3   5   8   97.97    8.47
  -1  -5   8   19.99    3.08
   1  -5  -8   32.13    3.20
   1   5  -8   25.29    2.94
  -1   5   8   28.96    3.09
  -1  -5  -8   64.42    6.30
   1   5   8   61.03    6.12
  -1   5  -8   64.91    6.17
  -3  -5  -8   99.53    9.65
  -3   5  -8   96.72    9.21
   4  -6  -8    4.45    1.50
  -4   6   8    4.16    1.56
   4   6  -8    2.20    1.31
  -4   6   8    4.97    1.69
   2  -6  -8    1.34    1.19
  -2  -6   8    0.10    0.94
  -2   6   8    1.52    1.12
   2   6  -8    1.27    1.06
   0  -6  -8    0.49    1.12
   0   6  -8    1.25    0.98
   0   6   8    0.64    0.95
  -2  -6  -8    8.19    1.71
   2   6   8    9.16    1.70
  -2   6  -8   13.09    1.79
  -4  -6  -8    1.70    1.11
  -4   6  -8   -0.73    0.79
   1  -7  -8   23.08    2.97
  -1   7   8   24.08    3.01
   1   7  -8   25.26    2.97
  -1   7  -8   50.51    5.12
  -4   0   9   78.37    7.86
   4   0  -9   83.55    7.76
   2   0  -9   14.32    2.05
  -2   0   9   13.52    1.77
  -2   0   9    8.48    2.14
   0   0  -9  112.81   10.59
  -4   0  -9   45.97    5.64
   3  -1  -9    0.40    1.05
  -3  -1   9    0.08    1.01
  -3  -1   9    1.34    1.29
   3   1  -9    0.67    0.97
  -3   1   9    0.49    1.27
  -3   1   9   -2.04    0.95
   1  -1  -9    3.97    1.21
   1   1  -9    5.60    1.36
  -1  -1  -9    4.59    1.37
  -1   1  -9    3.52    1.14
  -3  -1  -9    3.43    1.21
  -3   1  -9    3.67    1.19
   2  -2  -9    8.96    1.66
  -2  -2   9    7.08    1.92
  -2   2   9    7.32    1.46
  -2   2   9    7.48    1.95
   2   2  -9    6.49    1.39
   0  -2  -9  128.54   12.04
  -2  -2  -9    7.80    1.90
  -2   2  -9   10.09    1.74
   3  -3  -9    3.10    1.23
  -3  -3   9    4.95    1.68
  -3   3   9    4.36    1.36
  -3   3   9    1.40    1.39
   3   3  -9    2.68    1.23
   1  -3  -9   20.23    2.75
   1   3  -9   19.82    2.51
  -1   3   9   18.77    2.50
  -1  -3  -9   22.34    2.99
  -3  -3  -9    2.78    1.19
  -3   3  -9    4.67    1.23
  -2  -4   9    4.64    1.59
   2  -4  -9    4.89    1.43
  -2   4   9    6.39    1.46
   0  -4  -9   25.04    3.30
   0   4  -9   29.43    3.19
  -2  -4  -9    2.61    1.27
  -2   4  -9    0.71    0.97
   0   0   0    0.00    0.00
;
_shelx_hkl_checksum     11683
_shelx_res_file
;
TITL 17317zz in C2/m 02/13/2019 VGY for ACE Trisch
    17317zz.res
    created by SHELXL-2018/3 at 15:20:00 on 13-Feb-2019
CELL  0.71073   7.8500   9.8330   6.7540   90.000   90.202   90.000
ZERR    2.000   0.0006   0.0008   0.0006    0.000    0.004    0.000
LATT  7
SYMM -X, Y, -Z
SFAC C  BR N
UNIT 16 8  4
TEMP -173.170
SIZE 0.03 0.06 0.15
L.S. 10
ACTA
CONF
BOND $H
LIST 4
FMAP 2
PLAN 5
EQIV $1 0.5 - X, 1.5 - Y, 1.0 -Z
RTAB C..N C1 N1
RTAB C.BR C1 BR1_$1
RTAB N.BR N1 BR1_$1
RTAB CNBR C1 N1 BR1_$1
EQIV $2 1 - X, Y, 2 - Z
EQIV $3 1 - X, 1 - Y, 2 - Z
EQIV $4 X, 1 - Y, Z
MPLA 6 C2 C3 C3_$2 C2_$3 C3_$3 C3_$4 N1 BR1 C2_$1
WGHT    0.017500    0.790900
EXTI    0.002929
FVAR       0.15868
BR1   2    0.401376    0.786052    0.777862    11.00000    0.01858    0.01742 =
         0.01417    0.00249    0.00004    0.00120
N1    3    0.255252    0.500000    0.485699    10.50000    0.02525    0.01984 =
         0.02043    0.00000   -0.00448    0.00000
C1    1    0.325993    0.500000    0.633290    10.50000    0.01902    0.01403 =
         0.01439    0.00000    0.00316    0.00000
C2    1    0.415794    0.500000    0.820887    10.50000    0.01249    0.02075 =
         0.01129    0.00000    0.00351    0.00000
C3    1    0.457648    0.623691    0.909041    11.00000    0.01380    0.01513 =
         0.01358    0.00176    0.00258    0.00071
HKLF 4
REM  17317zz in C2/m 02/13/2019 VGY for ACE Trisch
REM wR2 = 0.0723, GooF = S = 1.042, Restrained GooF = 1.042 for all data
REM R1 = 0.0286 for 741 Fo > 4sig(Fo) and 0.0324 for all 837 data
REM 38 parameters refined using 0 restraints
END
WGHT      0.0175      0.7942
REM Highest difference peak  1.085,  deepest hole -1.008,  1-sigma level  0.185
Q1    1   0.2892  0.7764  0.7704  11.00000  0.05    1.08
Q2    1   0.5027  0.7967  0.8030  11.00000  0.05    1.06
Q3    1   0.2702  0.7841  0.8800  11.00000  0.05    0.82
Q4    1   0.2500  0.7500  1.0000  10.50000  0.05    0.65
Q5    1   0.4091  0.5000  0.7491  10.50000  0.05    0.64
;
_shelx_res_checksum     53681
