# Supplementary material for: Crystal structure of 2,3,5,6-tetra­bromo­tereph­thalo­­nitrile
Source: Acta Crystallogr E Crystallogr Commun. 2019 Apr 25;75(Pt 5):703–6. doi: 10.1107/S2056989019005486 (PMC6505603; doi:10.1107/S2056989019005486)
Supplement: Supplementary file 2 [file e-75-00703-Isup2.hkl]

data_I                                                                          
_shelx_title ' 17317zz in C2/m 02/13/2019 VGY for ACE Trisch'                   
_shelx_refln_list_code          4                                               
_shelx_F_calc_maximum      208.66                                               
_exptl_crystal_F_000       404.00                                               
_reflns_d_resolution_high  0.6989                                               
                                                                                
loop_                                                                           
 _space_group_symop_operation_xyz                                               
 'x, y, z'                                                                      
 '-x, y, -z'                                                                    
 'x+1/2, y+1/2, z'                                                              
 '-x+1/2, y+1/2, -z'                                                            
 '-x, -y, -z'                                                                   
 'x, -y, z'                                                                     
 '-x+1/2, -y+1/2, -z'                                                           
 'x+1/2, -y+1/2, z'                                                             
                                                                                
_cell_length_a     7.8500                                                       
_cell_length_b     9.8330                                                       
_cell_length_c     6.7540                                                       
_cell_angle_alpha  90.000                                                       
_cell_angle_beta   90.202                                                       
_cell_angle_gamma  90.000                                                       
                                                                                
_shelx_F_squared_multiplier     1.000                                           
                                                                                
loop_                                                                           
 _refln_index_h                                                                 
 _refln_index_k                                                                 
 _refln_index_l                                                                 
 _refln_F_squared_calc                                                          
 _refln_F_squared_meas                                                          
 _refln_F_squared_sigma                                                         
 _refln_observed_status                                                         
   2   0   0       7507.93       6992.33       358.88 o                         
   4   0   0      17079.71      15252.33       677.36 o                         
   6   0   0      15203.58      16054.67      1015.55 o                         
   8   0   0        290.35        317.93        26.67 o                         
  10   0   0       3447.39       4074.50       275.21 o                         
   1   1   0        125.50        140.09         7.15 o                         
   3   1   0        128.37        115.08         6.40 o                         
   5   1   0       1434.03       1413.12        60.69 o                         
   7   1   0          6.65          0.76        12.51 o                         
   9   1   0        411.74        428.37        48.91 o                         
  11   1   0        109.90         32.26        71.10 o                         
   0   2   0      26722.11      30622.38      1572.32 o                         
   2   2   0       7447.90       7141.20       260.36 o                         
   4   2   0      16610.02      15432.96       519.03 o                         
   6   2   0       8487.20       8411.10       339.36 o                         
   8   2   0        521.39        528.94        31.12 o                         
  10   2   0       3472.37       3911.66       224.26 o                         
   1   3   0      13343.00      14384.38       480.92 o                         
   3   3   0       3172.97       3113.70       108.53 o                         
   5   3   0       9052.59       8657.70       295.02 o                         
   7   3   0        835.90        830.69        41.72 o                         
   9   3   0       1447.15       1601.89       103.92 o                         
   0   4   0      20866.69      22322.17      1400.05 o                         
   2   4   0         17.94         16.83         4.01 o                         
   4   4   0       6768.29       6569.37       224.90 o                         
   6   4   0       4645.18       4552.78       158.69 o                         
   8   4   0        318.05        328.97        23.10 o                         
  10   4   0       1811.03       1927.73       117.25 o                         
   1   5   0      18272.76      18756.30       745.15 o                         
   3   5   0        522.11        518.65        25.30 o                         
   5   5   0      13181.44      12721.52       429.27 o                         
   7   5   0        966.51        979.54        42.86 o                         
   9   5   0       2010.66       2147.37       112.12 o                         
   0   6   0         64.88        120.33        11.08 o                         
   2   6   0        434.99        489.27        22.28 o                         
   4   6   0        618.34        594.34        37.25 o                         
   6   6   0        146.46        163.32        13.26 o                         
   8   6   0         51.24         53.30        11.42 o                         
  10   6   0        133.40        125.71        37.02 o                         
   1   7   0      18850.56      19320.38       699.97 o                         
   3   7   0       1481.34       1438.00        93.34 o                         
   5   7   0      11370.52      11538.31       422.37 o                         
   7   7   0       1259.61       1268.19        55.78 o                         
   9   7   0       1601.32       1702.95       108.28 o                         
   0   8   0         15.10         17.48        27.01 o                         
   2   8   0         63.81         95.59        26.66 o                         
   4   8   0        640.76        634.70        31.02 o                         
   6   8   0        206.51        204.42        17.53 o                         
   8   8   0         42.75         49.76        19.54 o                         
   1   9   0       4583.19       4913.58       468.28 o                         
   3   9   0        717.69        782.05        48.44 o                         
   5   9   0       6264.13       6063.76       248.25 o                         
   7   9   0        264.69        295.30        21.82 o                         
   0  10   0       6351.39       6039.48       563.16 o                         
   2  10   0        258.79        327.80        30.93 o                         
   4  10   0       1660.03       1683.81       147.30 o                         
   6  10   0       1676.51       1741.83       110.72 o                         
   1  11   0       1792.46       1539.82       121.18 o                         
   3  11   0        532.02        541.82        46.54 o                         
   5  11   0       1728.25       1833.45       183.43 o                         
   7  11   0        122.73         59.58        69.11 o                         
   0  12   0       4233.16       3929.89       384.35 o                         
   2  12   0       1051.64        936.68        87.45 o                         
   4  12   0       1777.86       1891.36       171.30 o                         
   1  13   0        115.27        111.46        41.60 o                         
   3  13   0          8.02         12.75        35.10 o                         
   0  14   0       3795.41       3269.69       333.98 o                         
 -10   0   1          0.90        -54.01        62.35 o                         
  -8   0   1       8664.55       8935.24       830.79 o                         
  -6   0   1       7103.93       7309.73       379.93 o                         
  -4   0   1       8386.80       8530.75       439.16 o                         
   0   0   1       2682.17       2751.47       122.84 o                         
   2   0   1      32799.02      35823.37      1585.94 o                         
   4   0   1      22168.66      20780.86      1093.89 o                         
   6   0   1       1993.14       1801.11       114.36 o                         
   8   0   1       7476.67       8102.33       427.82 o                         
  10   0   1        349.39        319.37        69.72 o                         
 -11   1   1        158.45         98.27        77.45 o                         
  -9   1   1         14.33         17.69        26.54 o                         
  -7   1   1        741.86        768.24        53.04 o                         
  -5   1   1          9.22          9.25         5.47 o                         
  -3   1   1         13.92         20.87         4.90 o                         
  -1   1   1         54.47         85.15         4.76 o                         
   1   1   1        538.55        491.09        19.25 o                         
   3   1   1       2224.26       2091.72        77.83 o                         
   5   1   1          5.63          8.02         6.30 o                         
   7   1   1        933.76       1025.32        57.30 o                         
   9   1   1        181.83        242.18        34.77 o                         
  11   1   1          5.19         15.78        51.44 o                         
 -10   2   1         53.16         47.35        47.59 o                         
  -8   2   1       5270.24       5328.01       288.40 o                         
  -6   2   1       6609.59       6469.40       292.64 o                         
  -4   2   1       6854.22       5834.02       292.93 o                         
  -2   2   1      21245.42      19194.12       850.46 o                         
   0   2   1       4130.68       4661.65       137.98 o                         
   2   2   1      31977.11      32417.98      3177.04 o                         
   4   2   1      10453.47       9604.76       325.84 o                         
   6   2   1       2235.87       1995.94       106.74 o                         
   8   2   1       7355.47       7617.32       349.45 o                         
  10   2   1         34.45         44.57        18.44 o                         
  -9   3   1        739.01        713.63        58.79 o                         
  -7   3   1       4690.44       4845.38       325.00 o                         
  -5   3   1        764.76        711.67        41.40 o                         
  -3   3   1      11536.38      10786.62       339.36 o                         
  -1   3   1       8752.42       9099.82       242.60 o                         
   1   3   1       7366.42       7563.44       280.98 o                         
   3   3   1      14355.30      13381.21       530.52 o                         
   5   3   1        572.64        589.24        33.20 o                         
   7   3   1       3558.05       3465.68       165.02 o                         
   9   3   1       2429.80       2617.72       131.20 o                         
 -10   4   1         34.76         82.03        42.94 o                         
  -8   4   1       2788.49       3030.62       216.11 o                         
  -6   4   1       3201.61       3230.23       134.91 o                         
  -4   4   1        478.04        437.47        17.45 o                         
  -2   4   1      16091.37      16433.83       514.69 o                         
   0   4   1        392.61        546.29        19.15 o                         
   2   4   1      11221.72      11074.23       493.30 o                         
   4   4   1       6180.55       5742.34       231.35 o                         
   6   4   1       1314.62       1286.37        54.73 o                         
   8   4   1       3629.69       3794.13       161.38 o                         
  10   4   1        546.65        526.41        46.54 o                         
  -9   5   1        887.08        791.95        68.63 o                         
  -7   5   1       6966.24       7199.79       329.68 o                         
  -5   5   1          3.33          3.88         5.67 o                         
  -3   5   1      15854.01      14931.18       540.95 o                         
  -1   5   1      14260.26      15181.06       504.37 o                         
   1   5   1       2430.99       2326.60        96.86 o                         
   3   5   1      19223.57      17837.65       647.45 o                         
   5   5   1        593.96        594.30        29.46 o                         
   7   5   1       5034.62       5057.49       192.55 o                         
   9   5   1       1372.94       1492.96        72.43 o                         
 -10   6   1         14.16        -28.88        28.88 o                         
  -8   6   1        110.93         99.78        28.62 o                         
  -6   6   1        249.41        244.71        17.20 o                         
  -4   6   1        371.17        372.07        26.80 o                         
  -2   6   1         72.33         60.96         7.12 o                         
   0   6   1        321.38        367.35        17.16 o                         
   2   6   1       1067.22       1147.85        54.97 o                         
   4   6   1        124.69        106.98        16.27 o                         
   6   6   1        141.17        145.15        20.40 o                         
   8   6   1        261.89        275.79        26.10 o                         
  10   6   1         53.79         43.20        24.20 o                         
  -9   7   1       1139.24       1064.93        79.26 o                         
  -7   7   1       6186.68       6458.27       267.89 o                         
  -5   7   1        229.19        251.09        18.54 o                         
  -3   7   1      17982.54      17611.94       701.02 o                         
  -1   7   1      13982.97      15376.46       515.41 o                         
   1   7   1       3877.41       3905.70       160.75 o                         
   3   7   1      16216.20      15740.46       670.91 o                         
   5   7   1        852.09        828.34        38.65 o                         
   7   7   1       4014.14       3949.91       140.21 o                         
   9   7   1       2110.23       2263.77       116.75 o                         
  -8   8   1        139.25        134.14        29.03 o                         
  -6   8   1        304.27        360.33        31.38 o                         
  -4   8   1         70.86         53.40        15.48 o                         
  -2   8   1         13.63          7.06        15.96 o                         
   0   8   1         27.31         30.40         8.28 o                         
   2   8   1       1014.69        962.73        51.73 o                         
   4   8   1        225.68        213.32        15.63 o                         
   6   8   1        115.62         99.78        13.29 o                         
   8   8   1        505.30        452.82        29.66 o                         
  -7   9   1       3592.02       3475.18       149.63 o                         
  -5   9   1        106.42        168.08        23.16 o                         
  -3   9   1       4432.18       4415.75       286.76 o                         
  -1   9   1       3399.72       3063.57       210.91 o                         
   1   9   1       1938.58       1896.57        92.23 o                         
   3   9   1       8440.38       8485.97       515.15 o                         
   5   9   1         93.11         96.12        33.54 o                         
   7   9   1       3340.97       3256.43       140.53 o                         
  -6  10   1        813.99        805.19        66.20 o                         
  -4  10   1        500.10        613.16        51.32 o                         
  -2  10   1       5540.99       5113.80       342.43 o                         
   0  10   1         41.61         34.55        38.92 o                         
   2  10   1       2573.89       2730.56       144.45 o                         
   4  10   1       2076.52       2070.51       105.37 o                         
   6  10   1        165.26        198.54        27.77 o                         
  -5  11   1        191.11        158.43        49.61 o                         
  -3  11   1       1879.95       2058.50       140.73 o                         
  -1  11   1       1241.83       1191.33       139.92 o                         
   1  11   1       1000.62        971.75        86.75 o                         
   3  11   1       2302.69       2553.32       271.89 o                         
   5  11   1         52.64         74.72        22.41 o                         
  -4  12   1       1306.15       1302.95       150.25 o                         
  -2  12   1       3717.52       3711.83       267.74 o                         
   0  12   1        560.36        474.83        62.93 o                         
   2  12   1       2882.14       2698.47       194.53 o                         
   4  12   1       1673.39       1775.36       130.26 o                         
  -3  13   1        101.30         81.72        33.39 o                         
  -1  13   1        101.70        174.36        59.97 o                         
   1  13   1          1.43        -20.65        36.54 o                         
   3  13   1        103.17         61.96        48.06 o                         
 -10   0   2       4071.49       4189.34       424.47 o                         
  -8   0   2       2269.42       2584.33       268.94 o                         
  -6   0   2       7211.78       7636.63       485.64 o                         
  -4   0   2      43539.88      39254.32      2458.20 o                         
  -2   0   2         25.87         31.58         6.88 o                         
   0   0   2      39138.25      41352.91      1843.51 o                         
   2   0   2      24105.29      24849.59      2199.25 o                         
   4   0   2       6278.38       5677.29       293.15 o                         
   6   0   2      12597.97      12139.82       576.88 o                         
   8   0   2        157.49        173.77        32.58 o                         
  10   0   2       4562.41       5319.99       359.65 o                         
  -9   1   2        314.16        319.65        60.78 o                         
  -7   1   2          1.52         25.82        39.52 o                         
  -5   1   2         46.96         25.25         9.16 o                         
  -3   1   2         10.68         13.84         5.14 o                         
  -1   1   2        867.33        914.84        35.85 o                         
   1   1   2       2281.03       2155.05        79.94 o                         
   3   1   2         99.53        120.87         8.88 o                         
   5   1   2       1829.16       1795.69        61.46 o                         
   7   1   2        223.44        210.78        20.81 o                         
   9   1   2         25.96         18.33        20.25 o                         
 -10   2   2       2565.90       2886.00       219.80 o                         
  -8   2   2       2028.68       2004.38       140.69 o                         
  -6   2   2       5101.79       5265.37       395.67 o                         
  -4   2   2      12712.96      12382.01       747.54 o                         
  -2   2   2        505.95        596.47        21.92 o                         
   0   2   2      37196.91      34355.16      3042.58 o                         
   2   2   2       9148.29       8553.66       339.46 o                         
   4   2   2       6123.23       5884.38       237.41 o                         
   6   2   2      12390.81      11759.20       397.24 o                         
   8   2   2         15.68          5.98        14.59 o                         
  10   2   2       2098.53       2233.51       120.45 o                         
  -9   3   2       2019.10       2300.63       174.83 o                         
  -7   3   2         96.52         90.68        18.66 o                         
  -5   3   2       7526.83       7729.91       506.33 o                         
  -3   3   2       3544.67       3422.20        98.62 o                         
  -1   3   2       8345.54       8635.89       256.30 o                         
   1   3   2      16352.86      17143.95       572.35 o                         
   3   3   2        112.57        140.65        10.07 o                         
   5   3   2       6814.48       6440.20       238.77 o                         
   7   3   2       3620.31       3684.66       155.83 o                         
   9   3   2        197.67        231.34        24.09 o                         
 -10   4   2       1372.46       1557.01       107.72 o                         
  -8   4   2       1238.47       1235.85       157.41 o                         
  -6   4   2        806.48        804.53        46.40 o                         
  -4   4   2       8778.18       8256.78       279.70 o                         
  -2   4   2        908.39       1040.25        33.38 o                         
   0   4   2      12689.03      14170.62       442.75 o                         
   2   4   2       5969.06       6023.49       242.51 o                         
   4   4   2       3433.29       3244.33       112.79 o                         
   6   4   2       5902.37       5777.09       217.57 o                         
   8   4   2        517.52        535.48        34.66 o                         
  10   4   2       1013.79       1091.55        69.82 o                         
  -9   5   2       2890.75       3017.13       176.60 o                         
  -7   5   2        176.58        214.93        31.76 o                         
  -5   5   2      10571.94      10639.47       389.95 o                         
  -3   5   2       7449.99       7549.10       240.60 o                         
  -1   5   2       4856.36       5052.48       151.73 o                         
   1   5   2      20377.11      21168.84       706.84 o                         
   3   5   2         79.90        107.74        11.28 o                         
   5   5   2       9639.49       9078.36       334.48 o                         
   7   5   2       1761.05       1685.07        71.97 o                         
   9   5   2       1236.57       1364.20        67.95 o                         
  -8   6   2         68.76         40.16        30.27 o                         
  -6   6   2        245.43        252.73        27.93 o                         
  -4   6   2         62.86         63.09         9.88 o                         
  -2   6   2        115.34        115.07         8.28 o                         
   0   6   2       1225.77       1251.96        44.99 o                         
   2   6   2         60.34         65.38         9.40 o                         
   4   6   2        295.79        338.63        23.75 o                         
   6   6   2        400.14        386.59        24.53 o                         
   8   6   2        138.90        146.20        18.96 o                         
  -9   7   2       2673.72       2555.08       154.73 o                         
  -7   7   2          1.82          4.06        19.71 o                         
  -5   7   2      13035.69      13570.08       545.96 o                         
  -3   7   2       7321.25       7163.52       262.40 o                         
  -1   7   2       5961.80       6573.72       230.39 o                         
   1   7   2      17339.29      18817.96       880.20 o                         
   3   7   2        201.42        168.90        11.55 o                         
   5   7   2       7546.73       6946.34       258.05 o                         
   7   7   2       2914.20       2884.35       114.19 o                         
   9   7   2        906.35        997.31        57.46 o                         
  -8   8   2        113.01        151.12        30.89 o                         
  -6   8   2         47.56         55.91        13.12 o                         
  -4   8   2         11.79         20.95        10.68 o                         
  -2   8   2          1.11         -7.73         7.73 o                         
   0   8   2       1158.67       1281.04        68.82 o                         
   2   8   2        174.42        255.73        24.32 o                         
   4   8   2        252.99        227.83        15.29 o                         
   6   8   2        812.22        805.14        41.94 o                         
   8   8   2         13.89          0.23        12.88 o                         
  -7   9   2          1.13         -2.39        19.50 o                         
  -5   9   2       3157.10       2988.99       167.79 o                         
  -3   9   2       1744.56       1441.39       106.64 o                         
  -1   9   2       3109.98       3441.79       184.96 o                         
   1   9   2       8586.51       8289.39       434.52 o                         
   3   9   2          6.12         14.04        14.15 o                         
   5   9   2       5859.83       5337.31       247.94 o                         
   7   9   2       1285.09       1215.20        75.47 o                         
  -6  10   2        565.94        496.79        66.15 o                         
  -4  10   2       3728.55       3924.63       287.41 o                         
  -2  10   2         12.24         18.18         8.63 o                         
   0  10   2       3029.10       3622.69       271.04 o                         
   2  10   2       1936.33       1920.77       125.77 o                         
   4  10   2        522.07        483.53        38.94 o                         
   6  10   2       1610.29       1703.24       107.02 o                         
  -5  11   2       1483.25       1670.58       107.49 o                         
  -3  11   2        600.83        628.62        76.71 o                         
  -1  11   2       1343.83       1156.73        99.05 o                         
   1  11   2       2366.89       2537.23       244.82 o                         
   3  11   2          0.25          2.68        16.10 o                         
   5  11   2       1451.41       1485.82        82.03 o                         
  -4  12   2       2530.57       2276.41       179.58 o                         
  -2  12   2        161.84        138.20        73.68 o                         
   0  12   2       3452.84       3099.87       221.09 o                         
   2  12   2       1442.12       1402.95        93.99 o                         
   4  12   2        619.20        546.70        83.04 o                         
  -3  13   2         69.81         71.95        36.80 o                         
  -1  13   2          5.02        -46.86        46.86 o                         
   1  13   2         96.06         37.94        31.87 o                         
   3  13   2          7.12         81.14        36.15 o                         
  -8   0   3       4960.92       5397.21       514.97 o                         
  -6   0   3      18414.58      20050.49      1797.46 o                         
  -4   0   3        422.67        460.35        34.99 o                         
  -2   0   3      28939.71      31061.95      2754.98 o                         
   0   0   3      14808.80      15068.26       665.73 o                         
   2   0   3      11976.27      11059.47       567.13 o                         
   4   0   3      16182.36      16088.52       825.20 o                         
   6   0   3          5.08         27.60        16.88 o                         
   8   0   3       9456.41       9943.59       644.93 o                         
  10   0   3       1190.74       1283.37       138.31 o                         
  -9   1   3          7.24         14.17        40.60 o                         
  -7   1   3         24.44         42.24        20.09 o                         
  -5   1   3          6.61         -5.76        12.50 o                         
  -3   1   3        770.34        806.38        50.90 o                         
  -1   1   3       1370.31       1375.66        45.59 o                         
   1   1   3        272.84        278.34        13.52 o                         
   3   1   3       2831.04       2820.00        96.47 o                         
   5   1   3        177.99        193.57        13.57 o                         
   7   1   3         76.21         94.91        14.24 o                         
   9   1   3         94.33         77.05        21.61 o                         
 -10   2   3        440.20        468.38       112.82 o                         
  -8   2   3       3094.71       3147.64       174.47 o                         
  -6   2   3       5978.75       5970.16       453.68 o                         
  -4   2   3         57.13         52.93         6.73 o                         
  -2   2   3      26463.60      26510.77      1045.61 o                         
   0   2   3       4920.60       4851.80       164.22 o                         
   2   2   3      11208.41      10363.96       348.15 o                         
   4   2   3      15971.25      15282.68       554.13 o                         
   6   2   3        425.39        421.28        38.65 o                         
   8   2   3       4434.07       4683.66       223.22 o                         
  10   2   3        985.24       1123.13        63.57 o                         
  -9   3   3          2.22          8.04        39.01 o                         
  -7   3   3       4066.26       3866.98       292.27 o                         
  -5   3   3       1055.65       1002.53        94.28 o                         
  -3   3   3       6419.49       6520.58       202.84 o                         
  -1   3   3      11864.51      12365.70       365.06 o                         
   1   3   3         65.82         60.60         6.00 o                         
   3   3   3       9868.72       9417.83       418.55 o                         
   5   3   3       4309.29       4380.57       178.32 o                         
   7   3   3        843.79        820.81        40.24 o                         
   9   3   3       1669.30       1803.97        86.01 o                         
 -10   4   3        393.16        341.87        54.53 o                         
  -8   4   3        669.24        712.41        61.13 o                         
  -6   4   3       3907.68       3753.97       174.12 o                         
  -4   4   3       1093.64       1101.49        42.00 o                         
  -2   4   3       9899.87       9864.05       333.38 o                         
   0   4   3       3575.67       3783.91       121.08 o                         
   2   4   3       5885.98       5724.10       210.79 o                         
   4   4   3       7609.77       6711.20       349.55 o                         
   6   4   3        299.40        301.87        21.00 o                         
   8   4   3       2240.02       2280.92       104.10 o                         
  10   4   3        193.13        229.27        30.67 o                         
  -9   5   3        339.61        262.13        42.50 o                         
  -7   5   3       5650.99       6000.79       322.05 o                         
  -5   5   3       2826.70       3046.31       167.84 o                         
  -3   5   3       5589.31       5366.19       162.73 o                         
  -1   5   3      15142.46      15706.38       465.26 o                         
   1   5   3        125.77        154.81        10.42 o                         
   3   5   3      13850.46      12774.74       566.86 o                         
   5   5   3       1483.03       1299.01        59.11 o                         
   7   5   3       2960.58       2788.22       111.33 o                         
   9   5   3       2857.63       2925.62       130.83 o                         
  -8   6   3        129.89        146.27        32.66 o                         
  -6   6   3         28.45         47.91        21.80 o                         
  -4   6   3         15.55         13.64         8.73 o                         
  -2   6   3        955.18        925.89        31.98 o                         
   0   6   3         12.77         13.74         6.65 o                         
   2   6   3        470.92        526.79        28.31 o                         
   4   6   3        449.85        422.24        22.41 o                         
   6   6   3        299.40        281.59        21.37 o                         
   8   6   3         87.89         64.64        15.93 o                         
  -9   7   3         92.16         98.07        34.23 o                         
  -7   7   3       7570.25       7931.83       421.26 o                         
  -5   7   3       2805.57       2938.85       138.59 o                         
  -3   7   3       6203.11       6214.88       213.28 o                         
  -1   7   3      13586.01      13767.26       551.19 o                         
   1   7   3         32.46         55.70        10.47 o                         
   3   7   3      10592.29      10049.73       409.26 o                         
   5   7   3       2992.26       2726.35        97.35 o                         
   7   7   3       2485.66       2460.12       109.35 o                         
   9   7   3       3017.64       3194.86       158.37 o                         
  -8   8   3         20.12          5.18        26.50 o                         
  -6   8   3         14.27         18.33        19.33 o                         
  -4   8   3          7.51         18.37        13.45 o                         
  -2   8   3        964.38       1027.82        49.82 o                         
   0   8   3         91.30        125.67        14.12 o                         
   2   8   3        430.94        405.14        33.72 o                         
   4   8   3       1038.51        935.63        44.84 o                         
   6   8   3          4.08        -12.09        12.09 o                         
   8   8   3          8.23         16.46        19.92 o                         
  -7   9   3       1696.04       1826.70       112.06 o                         
  -5   9   3        577.35        590.60        50.06 o                         
  -3   9   3       3368.06       3555.81       236.39 o                         
  -1   9   3       6524.60       7011.47       284.50 o                         
   1   9   3        270.05        267.55        26.07 o                         
   3   9   3       7962.28       8512.57       771.40 o                         
   5   9   3       1132.61       1065.84        63.22 o                         
   7   9   3        997.67        972.03        69.64 o                         
  -6  10   3       1986.66       1878.89       179.67 o                         
  -4  10   3        108.69         99.33        26.37 o                         
  -2  10   3       2720.69       2774.78       159.38 o                         
   0  10   3       1312.20       1440.06       188.19 o                         
   2  10   3        994.01       1043.45        70.55 o                         
   4  10   3       2060.43       1943.15       100.01 o                         
   6  10   3         85.84         94.29        18.50 o                         
  -5  11   3        187.13        196.51        40.23 o                         
  -3  11   3       1341.95       1508.18       119.84 o                         
  -1  11   3       1854.23       2128.69       152.45 o                         
   1  11   3         54.66         50.28        22.53 o                         
   3  11   3       1921.76       1781.25       109.49 o                         
   5  11   3        708.50        789.57        53.38 o                         
  -4  12   3         11.29         22.63        75.26 o                         
  -2  12   3       3110.12       2719.08       242.54 o                         
   0  12   3        889.35       1009.81        73.83 o                         
   2  12   3       1149.37       1111.96       121.47 o                         
   4  12   3       1882.57       1881.42        99.43 o                         
  -1  13   3         65.53         12.31        43.29 o                         
   1  13   3         18.35         28.50        26.89 o                         
 -10   0   4       2734.85       2451.74       274.89 o                         
  -8   0   4       7144.37       7070.32       663.33 o                         
  -6   0   4        918.18        920.42       144.67 o                         
  -4   0   4      17371.60      18649.75      1667.75 o                         
  -2   0   4       5303.62       5588.28       291.46 o                         
   0   0   4      14369.12      14465.69       638.61 o                         
   2   0   4      15277.97      14300.08       901.52 o                         
   4   0   4        580.01        613.54        71.73 o                         
   6   0   4      15498.41      15645.01       986.98 o                         
   8   0   4       1179.15       1221.64       138.70 o                         
  10   0   4       1235.14       1457.87       121.19 o                         
  -9   1   4          6.10        -36.21        36.21 o                         
  -7   1   4          2.63         -7.01         7.01 o                         
  -5   1   4        527.02        516.83        23.05 o                         
  -3   1   4        634.84        635.96        36.88 o                         
  -1   1   4        341.42        358.04        15.85 o                         
   1   1   4       2939.83       3128.19       127.30 o                         
   3   1   4         69.88         84.67         7.37 o                         
   5   1   4        146.18        182.01        15.32 o                         
   7   1   4        167.38        194.46        19.42 o                         
   9   1   4          6.92         -6.61        25.07 o                         
 -10   2   4       1497.18       1389.95       130.98 o                         
  -8   2   4       2120.17       1985.75       116.72 o                         
  -6   2   4        435.19        459.05        82.93 o                         
  -4   2   4      15002.48      15885.37       814.11 o                         
  -2   2   4       1593.00       1537.88        52.09 o                         
   0   2   4      13369.87      13535.67       452.77 o                         
   2   2   4      14704.96      14172.36       475.79 o                         
   4   2   4       1765.08       1862.14       153.57 o                         
   6   2   4       7273.08       7312.99       326.44 o                         
   8   2   4       1087.75       1224.50        66.46 o                         
  10   2   4       1526.46       1554.58        89.65 o                         
  -9   3   4       1815.11       1770.32       146.70 o                         
  -7   3   4        185.65        190.23        40.98 o                         
  -5   3   4       4296.44       4677.34       309.61 o                         
  -3   3   4       6308.49       6484.31       239.17 o                         
  -1   3   4        542.81        566.23        22.02 o                         
   1   3   4      10274.94      10691.84       336.88 o                         
   3   3   4       3850.08       3584.71       171.66 o                         
   5   3   4       2078.99       2063.05        86.54 o                         
   7   3   4       2399.55       2258.10        90.58 o                         
   9   3   4         18.73         29.27        16.22 o                         
  -8   4   4       1410.27       1480.95        99.78 o                         
  -6   4   4       1053.55       1061.34        73.98 o                         
  -4   4   4       6126.33       6058.29       243.26 o                         
  -2   4   4       1279.08       1291.61        45.26 o                         
   0   4   4       6649.20       6758.95       214.26 o                         
   2   4   4       7441.26       7442.26       271.18 o                         
   4   4   4         57.33         69.31         9.24 o                         
   6   4   4       3760.99       3523.28       134.12 o                         
   8   4   4        153.87        152.33        20.55 o                         
  -9   5   4       2438.56       2451.44       150.59 o                         
  -7   5   4        774.41        796.87        63.70 o                         
  -5   5   4       4380.45       4662.47       251.09 o                         
  -3   5   4       8345.85       8334.53       306.50 o                         
  -1   5   4        806.30        823.75        29.28 o                         
   1   5   4      14517.95      15833.79       627.38 o                         
   3   5   4        664.45        664.80        37.13 o                         
   5   5   4       5404.12       5079.35       232.07 o                         
   7   5   4       4190.82       4037.67       193.97 o                         
   9   5   4         59.40         65.80        21.64 o                         
  -8   6   4          6.35          7.85        27.94 o                         
  -6   6   4          0.86         10.87        24.75 o                         
  -4   6   4        553.30        526.25        28.83 o                         
  -2   6   4          0.73         -6.60         6.60 o                         
   0   6   4        560.17        574.92        26.20 o                         
   2   6   4        343.02        375.50        23.22 o                         
   4   6   4        504.25        465.85        27.04 o                         
   6   6   4        124.13        106.58        17.82 o                         
   8   6   4         20.81         37.64        15.58 o                         
  -7   7   4        770.65        770.23        63.37 o                         
  -5   7   4       4763.57       4999.11       229.95 o                         
  -3   7   4       7945.55       8243.58       334.40 o                         
  -1   7   4        521.74        591.20        31.33 o                         
   1   7   4      11060.09      10952.26       570.28 o                         
   3   7   4       2136.46       1994.92        97.27 o                         
   5   7   4       4921.93       4578.42       199.46 o                         
   7   7   4       4162.39       4059.43       158.01 o                         
  -8   8   4         20.23         13.11        43.69 o                         
  -6   8   4         23.54         12.81        26.09 o                         
  -4   8   4        616.83        650.49        43.18 o                         
  -2   8   4         27.32         43.74        11.99 o                         
   0   8   4        559.64        545.75        47.78 o                         
   2   8   4       1018.33       1022.17        49.25 o                         
   4   8   4          0.45         -3.90         8.43 o                         
   6   8   4         24.33         11.92        12.59 o                         
  -7   9   4         99.61        122.23        31.25 o                         
  -5   9   4       2658.13       2873.37       169.77 o                         
  -3   9   4       3720.29       3865.12       184.54 o                         
  -1   9   4        777.98        699.67        38.48 o                         
   1   9   4       8266.99       8504.00      1213.04 o                         
   3   9   4        631.39        578.15        32.22 o                         
   5   9   4       1891.55       1789.66        85.01 o                         
   7   9   4       1498.31       1476.08        72.63 o                         
  -6  10   4        179.81        157.28        28.22 o                         
  -4  10   4       1894.39       2136.46       131.12 o                         
  -2  10   4        626.70        691.08        68.47 o                         
   0  10   4       1286.80       1340.37       126.21 o                         
   2  10   4       2043.33       2163.39       130.45 o                         
   4  10   4         10.23         13.89        18.36 o                         
   6  10   4       1660.28       1790.23       193.87 o                         
  -5  11   4       1033.64       1048.36        81.93 o                         
  -3  11   4       1107.02       1193.88       180.79 o                         
  -1  11   4        188.69        191.28        31.56 o                         
   1  11   4       1966.57       2007.16       123.60 o                         
   3  11   4        546.43        562.91        65.63 o                         
   5  11   4        597.43        604.21        52.19 o                         
  -2  12   4        366.90        319.63        75.48 o                         
   0  12   4       1504.16       1672.25       291.98 o                         
   2  12   4       1688.34       1674.83       134.70 o                         
  -8   0   5        882.70        712.51       121.60 o                         
  -6   0   5       8593.30       8707.00       552.43 o                         
  -4   0   5       1225.49       1311.18        93.90 o                         
  -2   0   5      12020.59      12634.34       799.39 o                         
   0   0   5      10358.92      10476.95       663.94 o                         
   2   0   5       2171.07       2188.22       204.97 o                         
   4   0   5      19467.89      19182.47      1707.30 o                         
   6   0   5        712.25        753.87        55.28 o                         
   8   0   5       2817.82       2807.21       262.81 o                         
  -9   1   5         11.07         -8.20        42.82 o                         
  -7   1   5        289.99        276.95        27.70 o                         
  -5   1   5        236.76        212.32        16.93 o                         
  -3   1   5        341.01        388.33        24.31 o                         
  -1   1   5       2094.02       2152.86        83.07 o                         
   1   1   5          5.10         -5.16        10.95 o                         
   3   1   5        197.49        181.23        23.35 o                         
   5   1   5        215.10        259.42        20.86 o                         
   7   1   5         41.45         69.59        10.83 o                         
   9   1   5        210.79        177.92        30.50 o                         
  -8   2   5        520.26        606.23        77.07 o                         
  -6   2   5       7077.30       7223.54       382.32 o                         
  -4   2   5        233.58        264.25        21.55 o                         
  -2   2   5      11414.68      11708.43       468.69 o                         
   0   2   5       9355.46       9317.98       339.40 o                         
   2   2   5       3572.26       3473.02       181.14 o                         
   4   2   5       9094.56       9072.84       575.88 o                         
   6   2   5        776.89        846.49        63.86 o                         
   8   2   5       3235.02       3097.40       154.61 o                         
  -9   3   5          6.87         -8.01        40.60 o                         
  -7   3   5       2439.03       2235.65       174.61 o                         
  -5   3   5       2687.55       2550.93       107.64 o                         
  -3   3   5        904.04        905.89        45.09 o                         
  -1   3   5       7869.46       7729.25       261.99 o                         
   1   3   5       2354.97       2545.42       105.48 o                         
   3   3   5       3409.50       3352.38       170.11 o                         
   5   3   5       2603.90       2548.17       139.04 o                         
   7   3   5        149.24        148.16        27.38 o                         
   9   3   5        902.49        844.38        78.76 o                         
  -8   4   5        788.65        623.51        61.00 o                         
  -6   4   5       3101.11       2978.99       169.85 o                         
  -4   4   5        251.21        254.38        25.23 o                         
  -2   4   5       5428.51       5495.88       207.82 o                         
   0   4   5       5397.32       5282.51       214.18 o                         
   2   4   5         42.33         39.13         9.88 o                         
   4   4   5       4733.61       4391.16       231.92 o                         
   6   4   5         51.69         52.44        22.09 o                         
   8   4   5        676.13        722.80        52.61 o                         
  -7   5   5       2562.51       2637.77       155.89 o                         
  -5   5   5       3533.24       3590.23       198.91 o                         
  -3   5   5       1383.83       1388.86        62.32 o                         
  -1   5   5      11151.15      11251.81       504.70 o                         
   1   5   5         69.19         81.17        11.94 o                         
   3   5   5       7412.57       6900.94       358.83 o                         
   5   5   5       4722.25       4519.48       240.33 o                         
   7   5   5        403.02        359.78        36.83 o                         
  -8   6   5          3.56        -23.02        28.20 o                         
  -6   6   5        250.91        214.82        36.23 o                         
  -4   6   5          9.75          8.12         9.43 o                         
  -2   6   5        500.67        486.48        34.87 o                         
   0   6   5        161.00        193.57        16.46 o                         
   2   6   5        632.85        721.24        36.60 o                         
   4   6   5        133.26        115.49        25.51 o                         
   6   6   5          8.95         20.67        13.22 o                         
   8   6   5        309.38        305.22        31.79 o                         
  -7   7   5       2834.60       2650.76       195.49 o                         
  -5   7   5       3562.18       3626.18       247.72 o                         
  -3   7   5       1012.27       1073.43        72.25 o                         
  -1   7   5       8670.42       8261.79       334.50 o                         
   1   7   5        942.80        965.72        47.75 o                         
   3   7   5       7162.87       7015.95       283.44 o                         
   5   7   5       4426.19       4394.68       235.96 o                         
   7   7   5        328.53        348.71        31.68 o                         
  -6   8   5        314.35        249.20        37.87 o                         
  -4   8   5          2.10          5.41        14.48 o                         
  -2   8   5        559.37        533.02        41.34 o                         
   0   8   5        754.20        806.48        74.51 o                         
   2   8   5         10.53         16.37        22.47 o                         
   4   8   5         45.67         33.59        22.51 o                         
   6   8   5        116.16        105.25        22.60 o                         
  -5   9   5       1598.75       1552.79       175.62 o                         
  -3   9   5       1114.56       1151.48        67.23 o                         
  -1   9   5       6568.41       6442.76       298.48 o                         
   1   9   5        161.75        143.31        31.16 o                         
   3   9   5       2640.96       2620.15       127.50 o                         
   5   9   5       1617.42       1587.47        87.46 o                         
  -4  10   5        201.22        197.88        47.07 o                         
  -2  10   5       1206.08       1404.16        77.87 o                         
   0  10   5       1565.21       1702.70       105.99 o                         
   2  10   5         21.34         19.48        38.47 o                         
   4  10   5       2103.65       2075.77       105.10 o                         
  -3  11   5        279.84        273.45        40.75 o                         
  -1  11   5       1567.11       1831.90       125.19 o                         
   1  11   5        305.70        299.13        38.91 o                         
   3  11   5        890.03       1099.94       127.76 o                         
   0  12   5       1104.66        923.60       137.51 o                         
  -8   0   6       3462.21       3104.51       324.38 o                         
  -6   0   6        134.88        107.68        15.72 o                         
  -4   0   6       7627.70       7982.38       512.98 o                         
  -2   0   6       5124.08       5293.06       343.30 o                         
   0   0   6       3729.52       3488.97       404.23 o                         
   2   0   6      18273.49      18286.02      1628.75 o                         
   6   0   6       4818.43       4820.82       444.31 o                         
   8   0   6       2539.50       2477.40       241.85 o                         
  -7   1   6         62.12         13.67        82.81 o                         
  -5   1   6        293.07        307.06        25.86 o                         
  -3   1   6       1182.07       1248.62        65.82 o                         
  -1   1   6          9.12         16.51         8.99 o                         
   1   1   6        199.42        251.19        21.65 o                         
   3   1   6        196.28        189.92        27.05 o                         
   5   1   6        117.32        107.15        23.70 o                         
   7   1   6        286.45        270.62        37.31 o                         
  -8   2   6       2729.72       2665.91       201.68 o                         
  -6   2   6          1.03        -16.34        16.34 o                         
  -4   2   6       7574.24       7551.32       343.32 o                         
  -2   2   6       4214.17       4235.69       174.91 o                         
   0   2   6       4528.35       4523.78       206.72 o                         
   2   2   6       8568.59       8261.64       561.05 o                         
   4   2   6        262.30        220.40        60.38 o                         
   6   2   6       5265.57       5145.41       333.83 o                         
   8   2   6       1448.29       1502.40       151.27 o                         
  -7   3   6        915.57        863.28        56.40 o                         
  -5   3   6        864.50        908.43        54.49 o                         
  -3   3   6       4751.03       4852.16       199.87 o                         
  -1   3   6        969.13       1017.51        46.93 o                         
   1   3   6       3902.26       3929.50       208.33 o                         
   3   3   6       2071.76       2086.82       141.45 o                         
   5   3   6        440.05        423.36        31.62 o                         
   7   3   6       1382.31       1393.81       102.71 o                         
  -8   4   6       1288.98       1176.19       105.88 o                         
  -6   4   6         10.50         11.14        18.88 o                         
  -4   4   6       3492.72       3544.00       166.49 o                         
  -2   4   6       3030.28       2987.04       114.98 o                         
   0   4   6        266.48        274.77        20.58 o                         
   2   4   6       4415.38       4286.13       227.52 o                         
   4   4   6          1.39         -3.52         9.93 o                         
   6   4   6       1143.13       1137.73        86.71 o                         
   8   4   6        384.87        347.78        40.51 o                         
  -7   5   6       1139.62       1027.59       182.03 o                         
  -5   5   6       1374.21       1342.73        96.67 o                         
  -3   5   6       6465.66       6847.58       311.82 o                         
  -1   5   6         82.23         85.00        20.47 o                         
   1   5   6       7646.15       7541.33       484.03 o                         
   3   5   6       3969.65       3873.22       178.52 o                         
   5   5   6       1151.16       1173.24        73.32 o                         
   7   5   6       3829.43       3418.80       191.34 o                         
  -6   6   6         20.49          9.54        25.81 o                         
  -4   6   6        342.88        322.69        30.21 o                         
  -2   6   6         37.02         63.13        18.06 o                         
   0   6   6        597.49        663.58        40.17 o                         
   2   6   6        107.10        101.36        20.78 o                         
   4   6   6          0.28         13.36        20.53 o                         
   6   6   6        441.92        407.15        42.80 o                         
  -5   7   6       1029.75       1018.69        84.65 o                         
  -3   7   6       5202.92       5274.22       281.17 o                         
  -1   7   6        186.57        209.31        28.29 o                         
   1   7   6       7764.59       7887.22       414.06 o                         
   3   7   6       3529.21       3569.58       222.45 o                         
   5   7   6        890.56        874.98        61.38 o                         
  -6   8   6          3.51         12.57        26.23 o                         
  -4   8   6        441.27        412.70        59.75 o                         
  -2   8   6        427.26        395.53        39.13 o                         
   0   8   6         24.82         59.45        23.33 o                         
   2   8   6         57.47         90.44        20.26 o                         
   4   8   6         94.77         63.43        30.45 o                         
   6   8   6        161.24        208.61        45.52 o                         
  -5   9   6       1058.75        931.03        69.82 o                         
  -3   9   6       4056.92       4132.61       225.07 o                         
  -1   9   6          0.66          3.83        23.49 o                         
   1   9   6       2755.94       3030.06       246.28 o                         
   3   9   6       1288.83       1305.62       101.06 o                         
   5   9   6        689.63        675.24        68.74 o                         
  -2  10   6        932.64       1014.12        62.82 o                         
   0  10   6        114.23        112.63        39.75 o                         
   2  10   6       2067.94       2078.24       123.30 o                         
  -6   0   7       3793.00       3532.60       356.33 o                         
  -4   0   7       1838.91       1763.52       128.98 o                         
  -2   0   7       4034.91       4051.27       217.86 o                         
   0   0   7      12951.98      12092.49      1535.16 o                         
   2   0   7         11.75         28.60        27.01 o                         
   4   0   7       6198.49       6144.35       561.62 o                         
   6   0   7       2440.25       2563.70       249.01 o                         
  -7   1   7        204.44        192.20        50.53 o                         
  -5   1   7        555.35        604.16        41.83 o                         
  -3   1   7         34.75         33.69        17.32 o                         
  -1   1   7        149.30        178.32        18.94 o                         
   1   1   7        122.09        133.64        13.33 o                         
   3   1   7        205.63        226.04        31.80 o                         
   5   1   7        303.20        251.23        49.26 o                         
   7   1   7         16.34         12.18        24.24 o                         
  -6   2   7       4000.41       3655.39       177.28 o                         
  -4   2   7       1315.56       1217.60        59.41 o                         
  -2   2   7       4119.86       4168.73       194.53 o                         
   0   2   7       6079.96       6596.14       298.21 o                         
   2   2   7          2.49          0.79        19.10 o                         
   4   2   7       6533.66       6713.99       430.33 o                         
   6   2   7       1284.33       1237.20        98.18 o                         
  -7   3   7        585.03        488.82        43.29 o                         
  -5   3   7       2341.73       2288.66       102.64 o                         
  -3   3   7        276.90        296.67        25.77 o                         
  -1   3   7       3253.86       3145.90       172.43 o                         
   1   3   7       1179.75       1119.29        81.76 o                         
   3   3   7        774.31        749.94        64.23 o                         
   5   3   7       1602.01       1558.15       113.26 o                         
   7   3   7          0.45        -19.35        19.35 o                         
  -6   4   7       1833.75       1704.93        92.81 o                         
  -4   4   7       1384.10       1363.93        74.77 o                         
  -2   4   7        427.63        464.51        32.64 o                         
   0   4   7       3075.20       3213.46       150.15 o                         
   2   4   7         80.46         80.73        18.93 o                         
   4   4   7       1438.03       1410.55       113.36 o                         
   6   4   7        312.52        366.85        51.70 o                         
  -5   5   7       2882.66       2796.02       139.43 o                         
  -3   5   7        385.84        380.35        37.28 o                         
  -1   5   7       6041.88       6419.63       338.95 o                         
   1   5   7       2428.09       2521.84       139.70 o                         
   3   5   7       2021.38       1976.13       164.61 o                         
   5   5   7       4288.56       4443.36       293.82 o                         
  -6   6   7        184.59        201.19        34.34 o                         
  -4   6   7          1.04         -5.26        16.22 o                         
  -2   6   7        442.40        387.48        33.86 o                         
   0   6   7         62.11         69.57        18.05 o                         
   2   6   7          8.49          8.46        18.05 o                         
   4   6   7        495.10        528.12        48.47 o                         
   6   6   7         10.13         12.26        26.04 o                         
  -5   7   7       2445.80       2091.20       155.19 o                         
  -3   7   7          0.61         -6.89        17.57 o                         
  -1   7   7       6413.20       7330.76       471.65 o                         
   1   7   7       2059.46       2162.43       125.24 o                         
   3   7   7       1512.49       1630.67        98.17 o                         
   5   7   7       3090.04       3440.24       333.04 o                         
  -4   8   7        188.12        164.66        34.88 o                         
  -2   8   7         29.71         11.11        23.09 o                         
   0   8   7         50.07         74.84        24.82 o                         
   2   8   7         51.45         62.55        26.29 o                         
   4   8   7        217.64        170.91        36.16 o                         
  -1   9   7       2187.09       2495.71       327.30 o                         
   1   9   7        730.63        785.21        71.72 o                         
  -6   0   8        458.94        327.75        87.00 o                         
  -4   0   8       3129.04       3113.06       179.61 o                         
  -2   0   8       7150.81       7268.38       499.65 o                         
   0   0   8        258.42        317.90        32.54 o                         
   2   0   8       6037.10       5976.43       549.11 o                         
   4   0   8       1709.19       1695.34       174.15 o                         
   6   0   8        997.79        964.48       112.86 o                         
  -5   1   8         45.48         38.96        19.24 o                         
  -3   1   8         80.29         86.54        21.78 o                         
  -1   1   8         48.49         61.63        12.18 o                         
   1   1   8        247.67        246.03        36.09 o                         
   3   1   8        246.77        238.59        42.50 o                         
   5   1   8         44.23         75.59        27.45 o                         
  -6   2   8        247.70        169.81        29.05 o                         
  -4   2   8       2871.09       2849.25       153.51 o                         
  -2   2   8       3274.93       3220.94       180.41 o                         
   0   2   8        123.11        121.55        20.42 o                         
   2   2   8       6199.09       6492.00       420.87 o                         
   4   2   8        796.20        941.32       155.57 o                         
   6   2   8       1523.52       1529.04       255.21 o                         
  -5   3   8         54.98         30.46        19.74 o                         
  -3   3   8       2068.14       1994.22       145.34 o                         
  -1   3   8        463.66        506.37        40.51 o                         
   1   3   8        927.64        966.24        61.37 o                         
   3   3   8       1387.94       1481.58       170.93 o                         
   5   3   8         30.86         35.54        25.22 o                         
  -4   4   8        379.46        324.70        32.29 o                         
  -2   4   8       1631.08       1573.73       109.03 o                         
   0   4   8        211.52        194.38        27.02 o                         
   2   4   8       1352.16       1250.03       142.29 o                         
   4   4   8        155.39        133.48        31.78 o                         
  -3   5   8       3747.24       3561.00       287.41 o                         
  -1   5   8       1051.74       1081.09        90.69 o                         
   1   5   8       2457.95       2524.90       142.28 o                         
   3   5   8       3742.61       3904.41       265.23 o                         
  -4   6   8        264.66        152.96        29.70 o                         
  -2   6   8         24.22         40.22        21.15 o                         
   0   6   8         27.66         31.96        23.14 o                         
   2   6   8        435.11        416.59        58.30 o                         
   4   6   8          1.21         11.14        48.25 o                         
  -1   7   8        852.25        960.58        68.44 o                         
   1   7   8       1796.95       2008.24       203.57 o                         
  -4   0   9       3153.52       3226.09       219.73 o                         
  -2   0   9        501.15        509.71        61.15 o                         
   0   0   9       4513.64       4493.05       421.78 o                         
   4   0   9       1398.23       1827.26       224.18 o                         
  -3   1   9         10.24          3.04        17.29 o                         
  -1   1   9        220.03        191.85        35.91 o                         
   1   1   9        153.46        159.98        34.81 o                         
   3   1   9         81.77        141.10        33.70 o                         
  -2   2   9        330.58        297.62        28.94 o                         
   0   2   9       4568.74       5119.61       479.54 o                         
   2   2   9        307.39        365.03        50.97 o                         
  -3   3   9        114.02        128.74        24.02 o                         
  -1   3   9        806.70        778.29        59.17 o                         
   1   3   9        892.44        887.74       118.82 o                         
   3   3   9        121.90        151.74        37.53 o                         
  -2   4   9        268.93        216.21        34.14 o                         
   0   4   9        957.06       1092.25        91.14 o                         
   2   4   9         32.05         60.88        37.73 o                         
                                                                                
